# Supplementary material for: CRH neurons in the AM-ACC circuit drive chronic pain and anxiety comorbidity
Source: Front Neurosci. 2026 Apr 10;20:1809769. doi: 10.3389/fnins.2026.1809769 (PMC13106490; doi:10.3389/fnins.2026.1809769)
Supplement: Supplementary file 2 [file Table_1.xlsx]

## Sheet: Figure1
Figure1 C
Days after CFA	Sham									CFA
-1	20	20	20	0	10	10	0	0	0	10	10	10	0	20	10	10	10
1	20	20	20	20	10	10	10	10	0	50	50	20	30	30	30	40	40		Residuals were normally distributed and variances were homogeneous; two-way ANOVA was used for statistical analysis.
3	20	20	20	10	20	10	10	10	10	50	30	30	30	40	50	60	50
7	20	30	10	20	0	20	10	20	10	50	40	60	40	40	40	30	40
Figure1 D
Days after CFA	Sham									CFA
-1	20	50	40	30	40	20	50	40	30	30	40	40	40	40	30	40	40
1	30	40	40	30	30	30	40	40	40	50	60	60	70	60	80	80	80		Residuals were normally distributed and variances were homogeneous; two-way ANOVA was used for statistical analysis.
3	30	50	50	50	30	30	30	30	20	60	50	80	70	80	70	70	80
7	40	40	40	40	30	40	40	30	30	70	60	70	80	70	70	80	70
Figure1 E
Days after CFA	Sham									CFA
-1	20	10	20	0	10	20	10	20	0	20	0	20	20	0	0	10	10
1	20	20	10	10	20	30	20	10	0	20	20	10	10	20	20	10	20		Residuals were normally distributed and variances were homogeneous; two-way ANOVA was used for statistical analysis.
3	10	20	0	10	10	10	20	10	10	10	20	10	0	20	0	10	10
7	10	20	20	20	20	30	20	20	20	20	20	20	20	20	20	0	20
Figure1 F
Days after CFA	Sham									CFA
-1	40	30	30	50	30	40	30	30	50	40	40	30	40	50	40	40	30
1	30	40	40	40	40	30	30	30	30	30	30	40	40	30	40	30	30		Residuals were normally distributed and variances were homogeneous; two-way ANOVA was used for statistical analysis.
3	40	40	40	40	30	40	30	40	40	40	40	50	40	30	30	40	20
7	40	40	30	40	40	30	40	50	40	30	40	40	30	40	20	40	30
Figure1 G	Sham									CFA
Times in center (%)	3.12	3.85	2.43	2.62	2.54	3.67	4.19	6.38	2.77	0.56	0.79	1.02	1.08	0.38	0.79	0.75	1.06		Data were normally distributed, but variances were heterogeneous; Welch's t-test was used for statistical analysis.
Figure1 H	Sham									CFA
Total distances (cm)	2278.41	3395.39	2698.46	3125.43	2320.67	2294.29	2538.97	2604.52	2247.41	2956.03	2647.45	2803.01	2274.4	2497.36	1865.54	2556.5	2479.89		Data were normally distributed and variances were homogeneous; an unpaired t-test was used for statistical analysis.
Figure1 J	Sham									CFA
Times in open (%)	11.08	10.08	12.15	10.4	6.67	9.52	7.06	7.12		8.58	7.23	9.19	4.04	4.6	0.83	6.38	8.48		Data were normally distributed and variances were homogeneous; an unpaired t-test was used for statistical analysis.
Figure1 K	Sham									CFA
Total distances (cm)	1507.09	832.419	1370.42	1593.87	1650.21	1316.18	1350.17	1837.99		1234.06	1060.51	1110.72	1442.94	1236.88	947.487	1935.83	1582.92		Data were normally distributed and variances were homogeneous; an unpaired t-test was used for statistical analysis.

## Sheet: Figure2
Figure2 B	Sham					CFA
c-Fos+/CRH+ cell number/slice	18	6	14	7	30	58	88	47	39		Data were normally distributed and variances were homogeneous; an unpaired t-test was used for statistical analysis.
Figure2 G
Times(s)	Saline										CFA
2	-0.02649	-0.09442	-0.02504	-0.10318	0.006198	-0.0468645	-0.04059	-0.00791	-0.08279	-0.04679	0.007065	0.010727	0.014022	-0.04997	-0.0053	0.031477	0.022983	0.0442	0.046174	0.088846	0.019984	-0.0053
4	-0.07509	-0.10841	-0.07178	-0.12807	-0.02958	-0.0455889	-0.04059	-0.01494	-0.07836	-0.06582	0.01087	0.014545	0.019489	-0.04919	-0.00583	0.026779	0.028949	0.037485	0.043783	0.094231	0.019439	-0.00583
6	0.003958	-0.0777	-0.08405	-0.03447	-0.01372	-0.051329	-0.03755	-0.01904	-0.08612	-0.04445	0.014312	0.018	0.019156	-0.05013	-0.01265	0.021745	0.025559	0.051893	0.033957	0.068231	0.01839	-0.01265
8	0.007125	0.010462	-0.03989	0.016807	0.024451	-0.0487779	-0.03578	-0.01592	-0.09164	-0.01924	0.003442	0.007091	0.0188	-0.05602	-0.00892	0.030671	0.037559	0.021245	0.029478	0.075846	0.015132	-0.00892
10	0.026711	0.032537	-0.02397	0.052331	0.031439	-0.0462267	-0.03831	-0.02216	-0.08539	-0.00812	0.004674	0.008327	0.022556	-0.05433	-0.01627	0.019799	0.031525	0.03663	0.025	0.066077	0.012845	-0.01627
12	0.025709	0.034686	-0.02804	0.03426	0.032274	-0.0541636	-0.0373	-0.0128	-0.09461	-0.01111	0.007065	0.010727	0.025644	-0.07591	-0.02268	0.02094	0.024678	0.029792	0.014609	0.073692	0.009967	-0.02268
14	0.025418	0.028067	-0.01625	0.033411	0.032013	-0.0573525	-0.04493	-0.01318	-0.08909	-0.01132	0.006884	0.010545	0.032489	-0.07731	-0.02205	0.015906	0.036678	0.016972	0.02413	0.065	0.010214	-0.02205
16	0.04064	0.007221	-0.02874	0.016602	0.036811	-0.0535258	-0.0515	-0.00051	-0.08352	-0.01295	0.004312	0.007964	0.023244	-0.07142	-0.01357	0.025638	0.028949	0.039072	0.02413	0.078	0.011788	-0.01357
18	0.037473	0.006879	-0.02354	0.017245	0.039001	-0.0586281	-0.0424	-0.00033	-0.07279	-0.01079	0.00413	0.007782	0.021889	-0.0896	-0.02257	0.018993	0.024678	0.0442	0.020826	0.059615	0.006878	-0.02257
20	0.057737	0.001284	-0.02182	0.031171	0.029301	-0.0522502	-0.04822	-0.01299	-0.08315	-0.01099	0.000507	0.004145	0.021889	-0.08927	-0.01709	0.031208	0.033288	0.043346	0.005652	0.081231	0.007884	-0.01709
22	0.062876	0.010087	-0.00955	0.046797	0.052404	-0.0538801	-0.04998	-0.01047	-0.09055	-0.0047	-0.00207	0.001564	0.017444	-0.10419	-0.02577	0.015369	0.024678	0.0221	0.01787	0.046615	0.001317	-0.02577
24	0.079972	-0.00946	-0.01169	0.044145	0.057254	-0.0484235	-0.04392	-0.00987	-0.08539	-0.00304	0.000688	0.004327	0.025644	-0.09909	-0.02454	0.012282	0.029831	0.045055	0.005652	0.056308	0.003236	-0.02454
26	0.088957	0.006504	-0.00848	0.051919	0.059392	-0.0548014	-0.04392	-0.00791	-0.09685	-0.00058	0.000362	0.004	0.020511	-0.10965	-0.02514	0.011477	0.034983	0.028083	-0.0027	0.034692	7.24e-05	-0.02514
28	0.09736	-0.01434	-0.00998	0.046153	0.056472	-0.0720216	-0.04721	-0.01476	-0.08982	-0.00535	-0.00688	-0.00327	0.020178	-0.11118	-0.02598	0.013087	0.026373	0.034066	-0.00478	0.049846	-0.00131	-0.02598
30	0.098265	0.00183	-0.01775	0.034466	0.060748	-0.0688327	-0.0505	-0.00773	-0.09606	-0.00506	-0.005	-0.00138	0.021889	-0.11323	-0.02619	0.000872	0.034102	0.041636	-0.00239	0.034692	-0.00198	-0.02619
32	0.085014	0.000567	0.00187	0.037118	0.063981	-0.0656438	-0.05407	-0.00386	-0.092	-0.003	-0.0062	-0.00258	0.021889	-0.12581	-0.03042	0.000336	0.022983	0.042491	-0.01043	0.027077	-0.00512	-0.03042
34	0.099752	-0.00462	-0.00848	-0.00126	0.065859	-0.0624548	-0.05864	-0.00033	-0.092	-0.00691	-0.00413	-0.00051	0.027356	-0.12005	-0.02732	0.014228	0.045288	0.034066	-0.00922	0.023846	-0.00302	-0.02732
36	0.089248	-0.00752	-0.00526	-0.00234	0.074464	-0.0825805	-0.06827	-0.00773	-0.08909	-0.01101	-0.00743	-0.00382	0.022911	-0.13234	-0.0295	0.010604	0.038373	0.040781	-0.00865	0.035769	-0.00471	-0.0295
38	0.111096	-0.03823	-0.00869	0.004889	0.056993	-0.0666359	-0.07766	-0.01415	-0.09352	-0.01399	-0.01399	-0.0104	0.030778	-0.13962	-0.03465	0.010336	0.034983	0.040781	-0.00687	0.011923	-0.00878	-0.03465
40	0.093708	-0.0269	-0.00312	0.012225	0.064816	-0.0752105	-0.06827	-0.00717	-0.09127	-0.01124	-0.01069	-0.00709	0.030778	-0.14102	-0.03031	0.011141	0.022983	0.039927	-0.02204	0.045538	-0.0083	-0.03031
42	0.098265	-0.02744	-0.0156	0.012663	0.059966	-0.0745728	-0.07641	-0.00112	-0.09642	-0.01341	-0.01793	-0.01436	0.030089	-0.14616	-0.02898	0.000336	0.022102	0.016117	-0.01461	0.003231	-0.01459	-0.02898
44	0.107928	-0.02744	-0.00269	0.012972	0.062886	-0.070746	-0.07537	0.006099	-0.09055	-0.00855	-0.01518	-0.0116	0.032489	-0.14801	-0.03362	0.008121	0.018644	0.051038	-0.02383	0.044385	-0.0107	-0.03362
46	0.090638	-0.01666	-0.00027	0.006923	0.062625	-0.0771239	-0.06803	-0.00033	-0.09424	-0.01072	-0.02192	-0.01836	0.026333	-0.14398	-0.03436	0.003087	0.025559	0.021245	-0.02978	0.014077	-0.01719	-0.03436
48	0.097942	-0.02724	-0.01212	0.003087	0.073942	-0.0713838	-0.07718	0.001629	-0.10679	-0.01312	-0.01775	-0.01418	0.038622	-0.1443	-0.03672	0.016711	0.018644	0.059585	-0.02443	0.016231	-0.01333	-0.03672
50	0.092221	-0.02799	-0.00612	0.002649	0.051882	-0.0736515	-0.07056	0.013315	-0.0957	-0.01266	-0.025	-0.02145	0.024267	-0.15828	-0.0389	0.004228	0.032407	0.032357	-0.02622	0.019538	-0.01779	-0.0389
52	0.083043	-0.03086	0.002513	-0.01097	0.043277	-0.0848482	-0.08428	0.013501	-0.10012	-0.01875	-0.02279	-0.01924	0.024956	-0.16481	-0.04118	0.01255	0.035797	0.051038	-0.03096	0.041154	-0.01502	-0.04118
54	0.068014	-0.06211	-0.00719	-0.02894	0.052977	-0.0800294	-0.08123	0.002374	-0.10867	-0.0272	-0.01931	-0.01575	0.020178	-0.16403	-0.04428	0.002819	0.027254	0.020391	-0.04674	0.003231	-0.02059	-0.04428
56	0.056347	-0.0718	0.006587	-0.04989	0.046511	-0.0883206	-0.07184	0.015037	-0.10533	-0.02919	-0.02779	-0.02425	0.026333	-0.17258	-0.04541	0.012282	0.029831	0.065568	-0.03457	0.006538	-0.01638	-0.04541
58	0.048235	-0.07306	0.001226	-0.07998	0.044633	-0.0838561	-0.08504	0.016201	-0.10606	-0.0353	-0.02641	-0.02287	0.014356	-0.17489	-0.04903	-0.00134	0.027254	0.034921	-0.04587	-0.00323	-0.02331	-0.04903
60	0.036568	-0.07286	-0.01341	-0.08871	0.03389	-0.0937772	-0.0797	0.00689	-0.10715	-0.04203	-0.02623	-0.02269	0.006489	-0.17629	-0.0515	0.016443	0.035797	0.068132	-0.0423	0	-0.02096	-0.0515
62	0.022542	-0.09387	-0.03152	-0.10148	0.035507	-0.0985252	-0.07665	0.01662	-0.12455	-0.05021	-0.03297	-0.02945	0.012644	-0.1718	-0.04583	0.006711	0.018644	0.039927	-0.05748	-0.02708	-0.0281	-0.04583
64	0.019568	-0.09657	-0.02632	-0.12264	0.020957	-0.0867616	-0.07718	0.024022	-0.10461	-0.04995	-0.0333	-0.02978	0.003756	-0.16761	-0.05367	0.014765	0.013492	0.074115	-0.04617	-0.02708	-0.02702	-0.05367
66	-0.02125	-0.1167	-0.03646	-0.15242	0.015585	-0.0925016	-0.0797	0.00959	-0.12303	-0.06632	-0.0321	-0.02858	0.012644	-0.1679	-0.05646	0.006711	0.028136	0.034066	-0.06939	-0.02062	-0.03021	-0.05646
68	-0.03951	-0.1167	-0.04594	-0.16848	0.006459	-0.0976039	-0.08428	0.00824	-0.11939	-0.07302	-0.03554	-0.03204	0.003756	-0.16621	-0.0573	0.007852	0.00922	0.059585	-0.05035	-0.02062	-0.03008	-0.0573
70	-0.0675	-0.13052	-0.07049	-0.1984	-0.02848	-0.0969661	-0.08047	0.029283	-0.11642	-0.08444	-0.04174	-0.03825	-0.01231	-0.16745	-0.06265	0.001409	0.022983	0.041636	-0.0697	-0.02923	-0.0353	-0.06265
72	-0.02578	-0.12765	-0.07156	-0.19201	-0.02874	-0.0873993	-0.08885	0.020717	-0.12267	-0.08044	-0.04848	-0.04502	0.019156	-0.17349	-0.07247	0.00396	0.017831	0.07326	-0.056	-0.05631	-0.03191	-0.07247
74	0.014623	-0.05453	-0.02461	-0.09085	0.03655	-0.101431	-0.08708	0.042691	-0.1223	-0.04299	-0.04399	-0.04051	0.008556	-0.15906	-0.06039	0.005034	0.02122	0.037485	-0.08009	-0.03254	-0.03653	-0.06039
76	0.016207	-0.05204	-0.01019	-0.09509	0.036028	-0.107454	-0.09037	0.037477	-0.11752	-0.04255	-0.04641	-0.04295	-0.00204	-0.15067	-0.05769	0.004228	0.011797	0.051893	-0.07265	-0.02923	-0.03708	-0.05769
78	0.020958	-0.03857	-0.02783	-0.08531	0.035246	-0.110643	-0.09747	0.025372	-0.12491	-0.04479	-0.05692	-0.05349	0.006844	-0.14599	-0.06307	-0.01168	0.008339	0.040781	-0.08696	-0.03577	-0.03944	-0.06307
80	0.026484	-0.0427	-0.01384	-0.0866	0.026068	-0.114541	-0.09876	0.057309	-0.12788	-0.0416	-0.05971	-0.05629	0.0318	-0.15438	-0.06835	-0.00134	0.011797	0.06044	-0.08278	-0.05854	-0.04176	-0.06835
82	0.042515	-0.04055	-0.01169	-0.08446	0.040618	-0.126942	-0.1089	0.063361	-0.11861	-0.0383	-0.05641	-0.05298	0.023933	-0.14398	-0.05522	-0.01698	0.005763	0.029792	-0.09052	-0.05308	-0.04214	-0.05522
84	0.051305	-0.05617	-0.01319	-0.07658	0.041661	-0.125383	-0.11548	0.049348	-0.13564	-0.04224	-0.0837	-0.08036	0.048889	-0.13465	-0.05575	0.002819	-0.00447	0.061294	-0.08904	-0.05631	-0.03923	-0.05575
86	0.046458	-0.05293	-0.01518	-0.07298	0.04891	-0.128572	-0.09976	0.060242	-0.13042	-0.03825	-0.06297	-0.05956	0.015044	-0.14352	-0.06441	-0.00832	0.010102	0.049328	-0.0977	-0.05962	-0.04359	-0.06441
88	0.059127	-0.04989	-0.01582	-0.08212	0.052143	-0.141965	-0.11653	0.062197	-0.11939	-0.03914	-0.07489	-0.07153	-0.02769	-0.13078	-0.06722	0.014497	-0.0122	0.074115	-0.09352	-0.06392	-0.04771	-0.06722
90	0.081847	-0.05815	-0.01518	-0.06819	0.044373	-0.13332	-0.10433	0.04581	-0.12861	-0.03731	-0.07558	-0.07222	0.011622	-0.13637	-0.05966	0.002819	0.004068	0.05873	-0.10096	-0.07154	-0.04602	-0.05966
92	0.087083	-0.06569	-0.00633	-0.06711	0.059392	-0.124745	-0.10052	0.046601	-0.11824	-0.03217	-0.09246	-0.08916	-0.00547	-0.1443	-0.05575	0.003087	0.00061	0.051893	-0.0977	-0.07038	-0.05081	-0.05575
94	0.083334	-0.06211	-0.0044	-0.07509	0.033629	-0.123753	-0.09723	0.062011	-0.1157	-0.03326	-0.0942	-0.09091	-0.0318	-0.12952	-0.06412	-0.0153	0.015254	0.035775	-0.11526	-0.08562	-0.05835	-0.06412
96	0.088569	-0.07159	-0.01233	-0.06935	0.047867	-0.121202	-0.10357	0.051676	-0.11752	-0.03416	-0.09663	-0.09335	0.003067	-0.12519	-0.07207	-0.00389	-0.00705	0.057021	-0.11913	-0.09969	-0.05689	-0.07207
98	0.092124	-0.06552	-0.00376	-0.08106	0.048127	-0.131761	-0.1	0.045624	-0.12303	-0.03547	-0.07815	-0.0748	-0.00342	-0.11866	-0.06969	-0.02423	-0.0019	0.028938	-0.13013	-0.10946	-0.06	-0.06969
100	0.086792	-0.05238	0.015645	-0.07712	0.059131	-0.130485	-0.09138	0.06122	-0.12491	-0.02817	-0.08558	-0.08225	-0.03829	-0.10777	-0.07423	-0.01389	-0.02169	0.034921	-0.13757	-0.12462	-0.06594	-0.07423
102	0.088472	-0.04089	0.017575	-0.07712	0.084164	-0.12184	-0.09037	0.047952	-0.12933	-0.0246	-0.08609	-0.08276	-0.03384	-0.10669	-0.07454	-0.03342	-0.00881	0.005861	-0.15126	-0.14731	-0.0727	-0.07454
104	0.081556	-0.06354	0.01066	-0.08552	0.072065	-0.117375	-0.08175	0.039199	-0.12527	-0.03	-0.08315	-0.07982	-0.03658	-0.09425	-0.06782	-0.0398	-0.03966	0.018681	-0.15309	-0.16146	-0.07274	-0.06782
106	0.089442	-0.05402	0.02122	-0.07669	0.069614	-0.102706	-0.07766	0.028492	-0.11121	-0.02372	-0.08591	-0.08258	-0.04478	-0.07374	-0.05533	-0.05705	-0.01654	-0.02662	-0.1647	-0.16146	-0.07481	-0.05533
108	0.081556	-0.06156	0.019933	-0.07458	0.074724	-0.095974	-0.06727	0.0277	-0.11236	-0.02309	-0.08507	-0.08175	-0.03624	-0.0579	-0.0606	-0.03953	-0.03539	-0.01038	-0.15843	-0.169	-0.07522	-0.0606
110	0.105763	-0.07808	0.031994	-0.0634	0.078479	-0.0634469	-0.02764	-0.00405	-0.07758	-0.01088	-0.09525	-0.09196	-0.03931	-0.03831	-0.0452	-0.06376	-0.01478	-0.02063	-0.16648	-0.17662	-0.07844	-0.0452
112	0.079391	-0.07664	0.005515	-0.09659	0.054594	-0.0222743	-0.01396	0.028492	0.031758	-0.00108	-0.09333	-0.09004	-0.02291	-0.02651	-0.04126	-0.05987	-0.02169	-0.03175	-0.16974	-0.18092	-0.07705	-0.04126
114	0.042709	-0.10912	0.011786	-0.10148	0.037384	-0.0231956	-0.03097	0.014479	0.030303	-0.01423	-0.09663	-0.09335	-0.00069	-0.00772	-0.04024	-0.08215	-0.04224	-0.02662	-0.18226	-0.18092	-0.07352	-0.04024
116	0.038572	-0.1357	0.008945	-0.14372	0.027163	-0.02929	-0.02916	-0.02081	0.022545	-0.02905	-0.09076	-0.08745	0.003756	0.06828	-0.00882	-0.07013	-0.05085	-0.0326	-0.19835	-0.19392	-0.0713	-0.00882
118	0.016433	-0.11919	0.000583	-0.14403	0.030918	-0.02192	-0.04645	-0.04865	-0.00333	-0.03729	-0.09438	-0.09109	-0.01264	0.112258	0.005853	-0.07403	-0.02427	-0.04286	-0.18674	-0.20908	-0.06767	0.005853
120	0.007319	-0.10752	0.018433	-0.14936	0.027163	-0.0136288	-0.02992	-0.03366	0.012909	-0.02981	-0.08609	-0.08276	0.015044	0.15172	0.023727	-0.07463	-0.07919	-0.07448	-0.20222	-0.19392	-0.06582	0.023727
122	-0.03321	-0.13499	-0.00027	-0.1987	0.018819	-0.0133453	-0.05584	-0.04846	0.002242	-0.05153	-0.08783	-0.08451	0.062911	0.21	0.042835	-0.10604	-0.06027	-0.0591	-0.20339	-0.20908	-0.06128	0.042835
124	-0.04892	-0.11687	-0.02247	-0.21433	0.008076	-0.0375812	-0.10257	-0.05233	-0.00406	-0.06567	-0.09471	-0.09142	0.092311	0.272446	0.090577	-0.1002	-0.0998	-0.07106	-0.22009	-0.21123	-0.04346	0.090577
126	-0.05089	-0.11005	-0.03195	-0.20136	0.004842	-0.0401323	-0.12567	-0.04572	-0.01333	-0.06825	-0.08902	-0.08571	0.250933	0.336774	0.129738	-0.09295	-0.04827	-0.07705	-0.21113	-0.23185	0.01479	0.129738
128	-0.07235	-0.10988	-0.03967	-0.22414	-0.00105	-0.0653603	-0.14344	-0.01182	0.015879	-0.07243	-0.08489	-0.08156	0.554178	0.368629	0.151444	-0.10523	-0.08176	-0.07448	-0.218	-0.23615	0.081438	0.151444
130	-0.09281	-0.1325	-0.06358	-0.23477	-0.03198	-0.073935	-0.116	-0.00247	0.005939	-0.08245	-0.08833	-0.08502	1.24138	0.389301	0.179344	-0.11362	-0.06461	-0.10171	-0.22426	-0.22538	0.204809	0.179344
132	-0.09093	-0.14236	-0.06964	-0.22445	-0.02796	-0.0589824	-0.13859	0.020717	-0.01036	-0.08251	-0.04659	-0.04313	2.45607	0.41836	0.21252	-0.11805	-0.08603	-0.06252	-0.21322	-0.18746	0.367106	0.21252
134	-0.07907	-0.15474	-0.08384	-0.21827	-0.03709	-0.0946984	-0.1414	0.040549	-0.01994	-0.08761	-0.0138	-0.01022	3.69811	0.450833	0.231312	-0.09268	-0.03451	-0.07448	-0.187	-0.18638	0.490627	0.231312
136	-0.07648	-0.14666	-0.06964	-0.22115	-0.02932	-0.116454	-0.13859	0.060428	-0.03661	-0.08605	0.047464	0.051273	4.37264	0.448978	0.217165	-0.08966	-0.06719	-0.06252	-0.19743	-0.19285	0.560083	0.217165
138	-0.11265	-0.15061	-0.075	-0.23487	-0.0543	-0.106816	-0.14368	0.087337	-0.05061	-0.09347	0.216884	0.221309	4.47316	0.439946	0.215407	-0.10772	-0.05946	-0.05653	-0.18909	-0.18092	0.598282	0.215407
140	-0.0495	-0.0964	-0.04074	-0.22082	0.004581	-0.135871	-0.1272	0.127235	-0.06945	-0.06757	0.56779	0.573491	4.51522	0.456586	0.207244	-0.03758	0.004949	-0.03944	-0.16796	-0.16792	0.672234	0.207244
142	-0.00079	-0.02601	-0.02075	-0.1535	0.010735	-0.130485	-0.09442	0.174953	-0.05952	-0.03331	1.1092	1.11687	4.54838	0.463575	0.207874	-0.06067	-0.00881	-0.03175	-0.15813	-0.14515	0.772427	0.207874
144	-0.00651	-0.03481	-0.01169	-0.13999	0.021218	-0.148627	-0.09976	0.236313	-0.09055	-0.03049	1.88424	1.89473	4.56273	0.485323	0.195459	-0.09188	-0.08258	-0.03175	-0.16587	-0.12131	0.910177	0.195459
146	0.014947	-0.05006	-0.00848	-0.12488	0.02153	-0.124745	0.476775	0.292039	0.146	0.071459	2.67841	2.69178	4.58529	0.510806	0.202178	-0.03591	-0.01139	0.005861	-0.11852	-0.12246	1.06765	0.202178
148	0.01611	-0.05529	0.014788	-0.12179	0.02904	0.326665	1.32575	0.346788	2.07648	0.43984	3.49257	3.50891	4.59351	0.548253	0.220892	0.355906	-0.00278	0.001587	-0.13609	-0.11485	1.21853	0.220892
150	0.020667	-0.06818	0.028563	-0.11306	0.019914	0.952971	2.67942	0.395484	4.74133	0.961901	4.18304	4.20189	4.57916	0.581371	0.235459	2.73893	-0.08692	0.008425	-0.13283	-0.03577	1.45683	0.235459
152	0.035986	-0.04484	0.037783	-0.10338	0.036289	2.07143	4.03791	0.459544	6.93309	1.49598	4.80917	4.83029	4.57504	0.599704	0.235144	7.77215	0.22461	0.018681	-0.08039	1.12246	1.9224	0.235144
154	0.055862	-0.01898	0.152544	-0.09509	0.041921	3.36394	4.356	0.527142	8.13861	1.83577	5.33902	5.36207	4.57231	0.664651	0.257664	11.0558	2.4937	0.092063	0.021739	4.80823	2.55318	0.257664
156	0.06879	0.058569	0.361162	-0.07373	0.320459	4.44705	4.33899	0.641294	8.33188	2.05494	5.46482	5.48833	4.56991	0.684839	0.261496	12.5019	6.75715	0.110867	1.66765	10.9404	3.38589	0.261496
158	0.083431	0.173686	1.58237	-0.03159	0.79112	5.44908	4.52206	0.990177	8.23394	2.42159	5.70341	5.72778	4.55693	0.715134	0.260262	12.0769	10.97	0.162027	5.79361	14.6045	4.16464	0.260262
160	0.083721	0.421491	2.4348	0.013924	1.57849	6.06227	4.63121	1.53617	8.37951	2.79351	5.74964	5.77418	4.54222	0.787097	0.303963	12.3897	13.4064	0.193651	9.43209	14.8201	4.70905	0.303963
162	0.127902	0.764658	2.94133	0.137125	2.21724	6.44594	4.54136	2.18231	8.4523	3.09002	5.68478	5.70909	4.52582	0.812876	0.30727	12.417	14.0646	0.218437	9.7153	14.9035	5.01949	0.30727
164	0.153886	1.30193	2.95297	0.324759	2.546	6.99273	4.72744	3.52886	8.43533	3.44043	5.56123	5.58509	4.51078	0.850806	0.320604	12.4119	14.007	0.471184	9.60513	14.9372	5.24895	0.320604
166	0.236332	2.03548	3.55829	0.548456	2.87554	7.03901	4.86121	4.10098	8.52994	3.75391	5.15286	5.17524	4.52718	0.889651	0.322467	12.4136	14.2474	1.84078	9.68761	14.9199	5.36182	0.322467
168	3.33993	2.60404	3.26101	0.910002	3.157	6.98288	4.85387	4.41383	8.62345	4.23844	4.88217	4.90356	4.52	0.942634	0.356037	12.3326	13.4433	4.69853	9.65991	15.0759	5.46371	0.356037
170	3.96061	3.44837	3.27908	1.55049	3.61832	7.03936	5.03133	4.61015	8.73982	4.58639	4.85558	4.87687	4.5224	0.993145	0.375171	12.4039	13.9788	8.13358	9.6337	14.5785	5.67291	0.375171
172	3.3344	3.7725	3.65258	1.81854	3.57128	7.0636	5.22351	4.55289	8.76903	4.63981	4.79848	4.81956	4.53811	1.04548	0.389633	12.332	13.814	11.4363	9.6203	14.3933	5.85167	0.389633
174	3.04027	3.90232	3.551	2.37593	3.70729	7.21142	5.22984	4.70754	8.86139	4.73189	4.66409	4.68469	4.53333	1.07642	0.402126	12.4058	13.935	14.6416	9.61704	14.0282	6.02994	0.402126
176	2.75179	3.97469	3.25544	2.71132	3.2906	7.40836	5.2631	4.90312	8.86509	4.71372	4.73083	4.75167	4.52684	1.12677	0.405538	12.4662	13.8123	17.6352	9.64204	14.1257	6.23844	0.405538
178	2.44272	3.34905	2.99922	2.25381	2.85781	7.33813	5.26209	4.87449	8.6637	4.449	4.75413	4.77506	4.51213	1.15876	0.416693	12.5147	13.5462	18.7854	9.58965	14.1376	6.34015	0.416693
180	2.69019	3.40436	2.7235	1.95075	2.6844	7.30879	5.20549	4.99623	8.66333	4.40301	4.82971	4.85091	4.50324	1.20398	0.434488	12.6152	14.0509	19.8988	9.53691	14.2503	6.53092	0.434488
182	2.62232	2.93929	2.58204	1.34262	2.39757	7.31007	5.26843	5.12793	8.7757	4.26288	4.9308	4.95236	4.50633	1.23226	0.465879	12.6311	14.0989	20.0951	9.48809	13.4778	6.60667	0.465879
184	2.48916	2.64532	2.31966	1.13988	2.28472	7.29568	5.35576	5.14874	8.60497	4.14265	5.02573	5.04764	4.51693	1.24688	0.461444	12.4278	14.2826	20.038	9.52678	13.6002	6.70054	0.461444
186	2.71184	2.31832	2.05187	0.851388	2.19653	7.17946	5.29053	5.22551	8.57206	4.04417	5.12355	5.14582	4.52582	1.28105	0.498451	12.5094	14.1607	20.0363	9.36748	12.8527	6.69859	0.498451
188	2.59355	1.85448	1.90934	0.643882	2.11559	7.32984	5.16538	5.32756	8.592	3.94796	5.14768	5.17004	4.52547	1.31228	0.507008	12.3181	14.4207	20.6664	9.25074	12.6999	6.72903	0.507008
190	2.50448	1.78409	1.94054	0.536641	2.10569	7.41154	5.14228	5.2588	8.38509	3.89657	5.17667	5.19913	4.51009	1.32892	0.523543	12.1388	14.4241	20.4537	9.05987	12.8028	6.69246	0.523543
192	2.36208	1.58477	1.88999	0.505158	2.0199	7.4856	5.03181	5.27574	8.30485	3.82888	5.14529	5.16764	4.52513	1.36403	0.555696	12.1326	14.177	20.4794	8.91126	11.9567	6.58135	0.555696
194	2.30375	1.405	1.89771	0.262103	1.71883	7.58779	4.85588	5.27616	8.11976	3.71411	5.12855	5.15084	4.50153	1.4032	0.587402	11.7483	14.2988	19.4923	8.72961	10.9404	6.40115	0.587402
196	2.21293	1.41401	1.93325	0.314127	2.0976	7.55363	4.74444	5.01648	7.9043	3.68786	5.09109	5.11324	4.48856	1.42478	0.603228	11.5456	14.1332	19.0424	8.62804	10.4583	6.27374	0.603228
198	2.17696	1.2793	1.88892	0.188815	2.13552	7.28066	4.46643	4.91676	7.51218	3.53839	5.10833	5.13054	4.48684	1.4739	0.64601	11.3662	14.5074	17.8068	8.36661	8.10508	6.06188	0.64601
200	2.24357	1.23154	1.93775	0.148915	2.21025	6.41213	4.08536	4.78878	6.87842	3.3263	5.09178	5.11393	4.49607	1.49782	0.692283	11.2529	14.5468	16.3416	8.17244	5.60454	5.8307	0.692283
202	2.34537	1.22543	2.02818	0.143072	2.31559	5.24988	3.6779	4.53459	6.31449	3.09272	5.12319	5.14546	4.5012	1.52812	0.725564	10.4072	14.5108	13.7042	7.63639	2.61	5.43851	0.725564
204	2.48166	1.15934	2.03788	0.124666	2.42047	3.90882	3.09069	4.39102	5.70697	2.8135	5.14355	5.16589	4.48889	1.54274	0.750892	8.46195	13.8749	9.00708	6.2987	1.766	4.90316	0.750892
206	2.74655	1.22796	2.24794	0.124769	2.55809	2.70603	2.34962	3.74628	4.69436	2.48907	5.1946	5.21713	4.45982	1.57785	0.777244	6.67302	12.4435	5.72149	4.96457	1.56769	4.43764	0.777244
208	2.98284	1.3224	2.47939	0.158826	2.5801	2.33612	1.95792	2.98929	3.88545	2.29915	5.24688	5.2696	4.45744	1.61065	0.78685	5.7557	10.4842	4.58584	4.11644	1.40523	4.14294	0.78685
210	3.22006	1.43966	2.55663	0.174245	2.67366	2.27482	1.85459	2.65624	3.03624	2.20957	5.26725	5.29004	4.46667	1.63938	0.847507	5.3806	8.01952	3.61758	3.33174	1.47023	3.83793	0.847507
212	3.50291	1.56249	2.62921	0.181041	2.6382	2.4979	1.95993	2.60321	2.39024	2.21835	5.3171	5.34007	4.46667	1.6518	0.877165	5.06644	7.19736	3.60134	3.27965	1.34346	3.7264	0.877165
214	3.71234	1.66881	2.74006	0.211906	2.7812	2.82317	2.13791	2.53114	2.46376	2.34114	5.40043	5.42371	4.46256	1.67309	0.915801	4.29336	6.08861	2.94396	2.53396	1.24808	3.49868	0.915801
216	3.92762	1.74997	2.68431	0.246992	2.7183	2.97199	2.25291	2.62565	2.52182	2.41106	5.49069	5.51429	4.453	1.69594	0.944724	3.76872	4.89403	2.4956	2.2957	1.338	3.34997	0.944724
218	4.10473	2.01682	2.76504	0.322725	2.81697	2.98949	2.28159	2.58962	2.44164	2.48096	5.57196	5.59586	4.44069	1.71333	0.987822	2.78624	3.55614	2.03541	1.68522	1.50592	3.16366	0.987822
220	4.05075	2.24865	2.88495	0.424097	2.9401	2.9474	2.31079	2.51909	2.59055	2.54626	5.59525	5.61924	4.41027	1.73804	1.0115	2.42812	2.81803	1.83993	1.72274	1.83531	3.1055	1.0115
222	3.98957	2.61785	2.95146	0.622696	3.22849	2.88291	2.27349	2.57849	2.58721	2.63691	5.55971	5.58356	4.38222	1.75296	1.03816	2.11758	2.40359	1.60513	1.98096	2.27954	3.08034	1.03816
224	4.32798	2.8863	3.20141	0.828735	3.26349	2.88256	2.20493	2.60656	2.55394	2.75066	5.48294	5.50651	4.35693	1.79726	1.08197	1.99342	1.9221	1.4779	2.33235	2.57746	3.06576	1.08197
226	4.14713	2.85433	3.39684	0.860655	3.2105	2.94322	2.10465	2.58198	2.63085	2.74779	5.42685	5.45022	4.36102	1.79524	1.10417	1.77228	1.62346	1.3276	2.61526	2.60131	3.04246	1.10417
228	4.10117	2.82704	3.14239	0.965116	3.48607	3.05589	1.95716	2.68017	2.68182	2.76631	5.33851	5.36156	4.37231	1.81357	1.10997	1.62383	1.43641	1.19866	2.687	2.53631	3.02969	1.10997
230	3.73677	2.88883	3.64979	0.990008	3.36617	3.28861	1.76851	2.71546	2.58351	2.77641	5.25188	5.27462	4.3894	1.8364	1.1516	1.55537	1.36	1.10134	2.18852	2.93931	3.03612	1.1516
232	3.26175	2.78108	3.95634	1.22753	3.65889	3.49356	1.6063	2.68953	2.68146	2.81738	5.15442	5.1768	4.36033	1.8271	1.17693	1.5896	1.37973	1.01929	2.15335	2.94585	3.04915	1.17693
234	4.27353	3.35857	4.05748	1.29562	3.45217	3.6934	1.43795	2.80447	2.68327	3.00627	5.04815	5.07015	4.32718	1.8375	1.18633	1.38409	1.26129	0.943346	2.05539	2.65977	3.00638	1.18633
236	4.37255	3.28279	3.93779	1.10585	3.41884	3.77383	1.32523	2.87635	2.53806	2.95903	5.00638	5.02822	4.293	1.86393	1.20659	1.32309	1.17464	0.906593	1.93626	2.40415	2.97108	1.20659
238	4.31367	2.85846	3.66764	0.757584	2.97155	3.80125	1.25415	2.86774	2.61158	2.78929	4.90529	4.92676	4.27658	1.87323	1.2315	1.28302	1.11973	0.855433	1.75344	2.39869	2.93717	1.2315
240	4.23597	2.17161	2.93426	0.46325	2.17421	3.77893	1.20365	3.04134	2.592	2.51058	4.82558	4.84676	4.26189	1.87511	1.2347	1.22007	1.02102	0.795604	1.64683	2.07692	2.88998	1.2347
242	4.18853	2.04466	2.50346	0.435475	2.4019	3.71891	1.14882	3.0682	2.46303	2.44144	4.74844	4.76935	4.23144	1.87742	1.25257	1.27383	0.954915	0.79475	1.51726	1.80285	2.84682	1.25257
244	4.11568	1.99959	2.58939	0.386977	2.14678	3.66526	1.10261	3.07072	2.47006	2.39412	4.70395	4.72469	4.2082	1.87696	1.25433	1.15349	0.881966	0.715385	1.30913	1.60454	2.78934	1.25433
246	4.05896	1.98215	2.6305	0.402396	2.1788	3.56662	1.03734	3.19111	2.42127	2.38546	4.6213	4.64175	4.16204	1.88987	1.26682	1.16409	0.86739	0.731624	1.26622	1.33585	2.75002	1.26682
248	4.07182	2.13084	2.67826	0.44729	2.11831	3.4706	0.979222	3.27938	2.32818	2.38932	4.56348	4.58371	4.1624	1.9029	1.27696	1.09362	0.803932	0.694017	1.16052	1.10615	2.70565	1.27696
250	4.13695	2.21938	2.75276	0.513885	2.25218	3.41121	0.923867	3.31518	2.25794	2.42037	4.50688	4.52691	4.10256	1.90976	1.28047	1.10591	0.759254	0.682051	1.04735	0.872154	2.66004	1.28047
252	3.9368	2.40523	2.83049	0.611215	2.41723	3.26402	0.873847	3.4648	2.18552	2.44324	4.43634	4.45611	4.0424	1.96368	1.28234	1.00899	0.730102	0.642857	0.90413	0.639231	2.60878	1.28234
254	3.85309	2.46899	2.8225	0.62908	2.49734	3.17913	0.838307	3.59725	2.18291	2.45207	4.40337	4.42302	3.99658	1.95185	1.28058	0.949933	0.710373	0.622344	0.817174	0.461538	2.57123	1.28058
256	3.67517	2.50598	2.79929	0.653123	2.60164	3.1855	0.813959	3.6298	2.1223	2.44297	4.33091	4.35029	3.98256	1.97578	1.28273	0.882819	0.683729	0.607814	0.665261	0.335846	2.531	1.28273
258	3.6158	2.48585	2.725	0.670035	2.56023	3.07092	0.800722	3.73049	2.11158	2.41896	4.2733	4.29247	3.99418	1.98511	1.27375	0.828255	0.666576	0.584737	0.506565	0.227538	2.48384	1.27375
260	3.62488	2.59523	2.72435	0.711943	2.65541	2.9873	0.759848	3.79437	2.07648	2.43665	4.18442	4.20327	3.96787	2.00142	1.25887	0.784765	0.636542	0.569353	0.381783	0.159231	2.44762	1.25887
262	3.61422	2.75218	2.79259	0.803739	2.78469	2.9688	0.732451	3.84874	2.02624	2.48041	4.11268	4.13127	3.91658	2.02116	1.24005	0.775906	0.61078	0.561661	0.312391	0.047692	2.42004	1.24005
264	3.53426	2.70492	2.96074	0.722909	2.70646	2.83947	0.71087	3.89157	1.99776	2.45211	4.04985	4.06822	3.92273	2.03718	1.21598	0.745235	0.567051	0.535165	0.345739	-0.00431	2.39612	1.21598
266	3.61677	2.65143	2.86731	0.692482	2.59544	2.79093	0.676855	3.92235	1.96933	2.42032	3.97583	3.99393	3.95796	2.02925	1.20617	0.762215	0.548136	0.518193	0.316261	-0.05631	2.37445	1.20617
268	3.59137	2.65231	2.8404	0.719923	2.67366	2.81871	0.667469	3.93329	1.92127	2.42427	3.89529	3.91309	3.91862	2.03406	1.19378	0.752752	0.495797	0.529182	0.331435	-0.11485	2.34678	1.19378
270	3.55262	2.66275	2.86838	0.773106	2.80404	2.72843	0.648416	3.95936	1.92018	2.43525	3.84109	3.85869	3.81129	2.0336	1.1948	0.768054	0.474373	0.498535	0.325174	-0.15277	2.32403	1.1948
272	3.60255	2.6922	2.88945	0.799054	2.82745	2.67698	0.600441	3.94204	1.88764	2.43531	3.77138	3.78873	3.72342	2.03578	1.18425	0.753624	0.441763	0.476313	0.373739	-0.20585	2.29589	1.18425
274	3.60818	2.65572	2.82057	0.791821	2.80216	2.65437	0.576294	3.91029	1.87618	2.41062	3.67978	3.6968	3.65538	2.02102	1.1757	0.783423	0.410847	0.476313	0.401739	-0.24377	2.26517	1.1757
276	3.64217	2.69435	2.83456	0.816198	2.7933	2.61667	0.546611	3.87658	1.86915	2.40996	3.61076	3.62753	3.60273	2.00562	1.15884	0.758859	0.375661	0.458364	0.457696	-0.29469	2.24868	1.15884
278	3.5564	2.72181	2.84212	0.85077	2.82933	2.57323	0.525792	3.82844	1.864	2.3991	3.5554	3.57196	3.57093	1.96382	1.16814	0.774497	0.319864	0.436996	0.477348	-0.30877	2.23063	1.16814
280	3.48898	2.77101	2.79302	0.882458	2.96049	2.55473	0.491536	3.79595	1.82448	2.39585	3.46496	3.4812	3.57504	1.93368	1.16908	0.759195	0.275254	0.415629	0.551826	-0.33908	2.20999	1.16908
282	3.27629	2.8213	2.72628	1.03809	3.271	2.47338	0.470197	3.69562	1.796	2.39646	3.39975	3.41574	3.53847	1.88707	1.15089	0.759195	0.248678	0.405372	0.565826	-0.36185	2.1884	1.15089
284	3.31989	2.94915	2.70608	1.22233	3.54651	2.4264	0.446851	3.62295	1.79158	2.44797	3.3387	3.35447	3.49949	1.84449	1.1448	0.764765	0.225492	0.373016	0.619696	-0.38892	2.16472	1.1448
286	3.16915	3.27365	3.04232	1.27901	3.53983	2.37984	0.445046	3.58128	1.76273	2.49699	3.30815	3.32382	3.42427	1.75406	1.13281	0.789799	0.205763	0.363614	0.666783	-0.39546	2.14672	1.13281
288	3.06389	2.63508	3.14781	1.28264	3.21535	2.33293	0.440754	3.54544	1.76679	2.38119	3.25931	3.2748	3.38393	1.71349	1.13323	0.801745	0.161153	0.337973	0.702783	-0.40846	2.1367	1.13323
290	3.23764	3.40149	3.32496	1.43794	3.53285	2.27574	0.439992	3.50065	1.71727	2.54095	3.22083	3.23618	3.33436	1.69113	1.13921	0.803154	0.134508	0.342247	0.765348	-0.40738	2.1227	1.13921
292	3.24526	3.44677	3.38264	1.46847	3.56294	2.4264	0.449619	3.84465	1.74315	2.61888	3.16391	3.17905	3.26051	1.62758	1.13538	0.807919	0.106169	0.325153	0.811478	-0.42254	2.10277	1.13538
294	3.0637	3.21708	3.6403	1.42358	3.51564	2.6818	0.573004	4.37682	2.0883	2.73114	3.09801	3.11291	3.19693	1.68336	1.09932	0.806242	0.060746	0.296947	0.871652	-0.43985	2.08317	1.09932
296	3.06518	3.61808	3.66421	1.53079	3.53952	2.60902	0.547894	4.3737	2.00109	2.77217	3.06384	3.07862	3.15862	1.64793	1.09808	0.809329	0.037559	0.28083	0.897261	-0.43877	2.06633	1.09808
298	2.88491	3.37171	3.67948	1.50868	3.46187	2.54581	0.504974	4.146	1.94049	2.67155	3.03743	3.05211	3.11931	1.65664	1.13063	0.812349	0.027254	0.279976	0.952043	-0.46585	2.05805	1.13063
300	2.68851	3.34656	3.67	1.48613	3.53551	2.46984	0.482631	3.94688	1.92649	2.61695	2.98344	2.99793	3.04171	1.66145	1.13074	0.798456	-0.01993	0.279121	0.926739	-0.46808	2.03834	1.13074
Figure2 H	Saline										CFA
AUC	458.8	331.9	410.9	130.4	401.6	641.3	384.9	540.1	685.8	441	727.1	730	713.7	142.6	262.1	803.7	859.9	742.5	579.3	733.2	577.6			Data were normally distributed and variances were homogeneous; an unpaired t-test was used for statistical analysis.

## Sheet: Figure3
Figure3 D
	Pre-CNO						CNO
EGFP+CNO	10	10	20	10	20	20	10	20	10	10	20	0		Residuals were normally distributed and variances were homogeneous; two-way ANOVA was used for statistical analysis.
3Dq+CNO	0	30	10	20	10	20	20	50	30	40	60	30
Figure3 E
	Pre-CNO						CNO
EGFP+CNO	30	40	30	50	20	30	30	40	30	20	30	40		Residuals were normally distributed and variances were homogeneous; two-way ANOVA was used for statistical analysis.
3Dq+CNO	30	30	30	40	30	40	50	40	30	70	60	40
Figure3 F	EGFP+CNO						3Dq+CNO
Times in center (%)	6.94	3.12	4.27	5.6	3.85	2.21	2.27	0.19	3.4	2.06	0.58	1.08		Data were normally distributed and variances were homogeneous; an unpaired t-test was used for statistical analysis.
Figure3 G	EGFP+CNO						3Dq+CNO
Total distances (cm)	2357.43	3213.44	2454.43	2121.11	2432.14	2873.11	3121.11	2111.11	1988.64	2325.35	2733.15	2424.57		Data were normally distributed and variances were homogeneous; an unpaired t-test was used for statistical analysis.
Figure3 H	EGFP+CNO						3Dq+CNO
Times in open (%)	21.29	13.75	16.85	9.27	11.75	17.42	9.88	13.12	1.73	0.73	3.81	2.71		Data were normally distributed and variances were homogeneous; an unpaired t-test was used for statistical analysis.
Figure3 I	EGFP+CNO						3Dq+CNO
Total distances (cm)	1433.19	1636.65	1555.54	1219.91	1666.43	1711.78	1313.15	1643.53	1717.33	1554.54	1476.43	1321.54		Data were normally distributed and variances were homogeneous; an unpaired t-test was used for statistical analysis.
Figure3 L
Days after CFA	CFA+CNO						CFA+4Di+CNO
-1	10	0	10	10	10	20	20	0	0	0	10	20
1	50	30	50	50	40	40	0	30	10	0	20	30		Residuals were normally distributed and variances were homogeneous; two-way ANOVA was used for statistical analysis.
3	40	50	40	40	50	60	20	30	30	40	10	40
7	50	60	40	40	60	40	20	20	20	40	0	30
Figure3 M
Days after CFA	CFA+CNO						CFA+4Di+CNO
-1	50	40	20	30	20	50	40	40	30	20	20	30
1	50	50	90	50	50	70	20	20	20	30	30	60		Residuals were normally distributed and variances were homogeneous; two-way ANOVA was used for statistical analysis.
3	70	40	70	70	50	60	30	40	40	50	30	40
7	40	70	60	60	60	60	30	30	70	30	20	40
Figure3 N	CFA+CNO						CFA+4Di+CNO
Times in center (%)	1.0176	0.5647	0.3752	0.7928	1.0762		2.014	3.4852	2.7946	2.4573	3.649	2.4517		Data were normally distributed and variances were homogeneous; an unpaired t-test was used for statistical analysis.
Figure3 O	CFA+CNO						CFA+4Di+CNO
Total distances (cm)	1344.76	2540.24	1996.08	2283.68	1742.39		216.5	2088.7	2593.4	2300.19	1854.72	1519.23		Data were normally distributed and variances were homogeneous; an unpaired t-test was used for statistical analysis.
Figure3 P	CFA+CNO						CFA+4Di+CNO
Times in open (%)	9.2039	0.8222	4.0209	7.2696	8.6402	4.6231	15.5899	5.8881	19.5688	14.8482	22.6148			Data were normally distributed and variances were homogeneous; an unpaired t-test was used for statistical analysis.
Figure3 Q	CFA+CNO						CFA+4Di+CNO
Total distances (cm)	1235.94	1057.75	944.27	1441.74	1109.43	1234.17	968.19	1713.88	1657.15	1170.82	1482.88			Data were normally distributed and variances were homogeneous; an unpaired t-test was used for statistical analysis.

## Sheet: Figure4
Figure4 I
(numbers of EGFP+mCherry+ cells)/ (numbers of mCherry+ cells)	61.54	64.77	55.06	58.8	71.13
Figure4 L
Injected current (pA)	Saline												CNO
0	0	0	0	0	0	0	0	0	0	0	0	0	0	0	0	0	0	0	0	0	0	0
10	0	0	0	0	0	0	0	0	0	0	0	0	0	0	0	0	0	0	0	0	0	0
20	0	0	0	0	0	0	0	0	0	0	0	0	0	0	0	0	0	0	0	0	0	0
30	0	0	0	0	0	0	0	0	0	0	0	0	0	0	0	0	0	0	0	0	1	0
40	0	0	0	0	0	0	0	0	0	0	0	0	0	0	0	0	0	0	0	0	2	0
50	0	0	1	0	0	3	0	0	0	0	0	0	0	0	0	0	0	1	0	0	2	0
60	0	0	2	0	0	5	0	0	0	0	0	0	0	0	0	0	0	4	0	0	3	2
70	0	1	6	1	0	6	0	0	0	0	0	0	1	0	3	0	2	6	0	0	4	3		Residuals were normally distributed and variances were homogeneous; two-way ANOVA was used for statistical analysis.
80	0	1	8	1	0	6	0	0	0	0	0	0	8	0	5	0	5	8	0	0	5	3
90	0	3	9	1	0	7	0	0	0	0	0	0	12	0	7	2	6	9	0	0	5	4
100	1	3	9	1	0	8	0	0	0	0	0	0	15	0	8	5	8	10	0	0	4	5
110	1	4	11	1	0	8	0	0	0	0	0	0	17	0	10	7	9	11	0	0	5	4
120	2	3	12	2	1	9	0	0	0	0	0	0	19	0	11	8	11	13	0	0	6	5
130	3	3	12	2	1	10	1	0	0	0	0	0	22	0	12	10	11	13	0	1	6	6
140	4	3	13	5	3	11	3	0	0	2	1	0	23	0	13	11	13	13	0	2	6	8
Figure4 N	Saline												CNO
RMP(mV)	-69.7	-70.1	-60.9	-70.8	-76.6	-74.5	-75.8	-78.8	-65.8	-68.4	-67.1	-66.5	-67.2	-65.6	-70.5	-69.5	-68.3	-67.4	-56.5	-57.7	-62.1	-64.3		Data were normally distributed and variances were homogeneous; an unpaired t-test was used for statistical analysis.
Figure4 O	Saline												CNO
Rehobase (pA)	120	200	50	70	120	175	225	130	130	70	50	120	70	60	120	150	150	50	60	30	90	50		Data were normally distributed and variances were homogeneous; an unpaired t-test was used for statistical analysis.

## Sheet: Figure5
Figure5 D
Times(s)	Saline									CFA
2	0.031762	0.030109	0.020887	0.026296	0.011346	0.003763	0.045279	0.0146078	0.023632	0.049013	0.1103	0.01084	0.056718	0.056718	0.056718	0.056718	0.000651	0.002628	-0.01021	0.013886	-0.01346
4	0.010766	0.011122	0.016454	0.001484	-0.00788	-0.01247	0.041899	0.0173137	0.023079	0.148355	0.084607	0.018626	0.083863	0.083863	0.083863	0.083863	-8.3e-05	0.001127	-0.01473	0.009948	-0.01492
6	-0.08548	0.023776	-0.02119	-0.00781	-0.00035	-0.03024	0.03567	0.0155294	0.026842	0.055099	0.024675	-0.0042	0.025192	0.025192	0.025192	0.025192	-0.00632	-0.00048	-0.00921	0.008964	-0.0214
8	-0.0359	0.026306	0.007522	-0.00471	-0.01667	-0.01898	0.030168	0.0170588	0.026842	0.061678	0.073571	0.017176	0.050808	0.050808	0.050808	0.050808	-0.00878	-0.00537	-0.01627	0.007824	-0.02785
10	-0.05513	0.016183	0.016588	0.024744	-0.01228	0.00539	0.024888	0.0129412	0.018447	0.099671	0.027787	0.061374	0.062944	0.062944	0.062944	0.062944	-0.00928	-0.00862	-0.01627	0.009585	-0.0293
12	-0.04847	0.012394	0.012122	0.015433	0.03609	0.010237	0.03257	0.0141176	0.019632	0.053618	0.080079	0.070153	0.06795	0.06795	0.06795	0.06795	-0.00805	-0.01604	-0.01021	0.010363	-0.05316
14	-0.08559	0.004802	0.016588	0.023192	0.008237	0.02	0.018045	0.0110196	0.012842	0.121382	0.042898	0.031756	0.065345	0.065345	0.065345	0.065345	-0.01994	-0.02985	0.000907	0.000725	-0.02966
16	-0.06157	-0.00026	-0.02995	-0.01402	-0.00494	0.000508	0.019022	0.00790196	0.008632	0.014145	0.057499	0.069695	0.047113	0.047113	0.047113	0.047113	-0.01528	-0.03285	-0.01067	-0.01378	-0.02427
18	-0.04215	0.000999	-0.01894	-0.00471	-0.01958	-0.0401	0.011341	0.0113333	0.004316	0.03898	0.038314	0.060916	0.04607	0.04607	0.04607	0.04607	-0.01905	-0.03678	-0.01979	-0.01358	-0.02151
20	-0.02123	-0.01038	-0.00124	-0.00315	-0.04147	-0.01085	0.01243	0.011902	0.004526	0.017763	0.012224	0.047328	0.025772	0.025772	0.025772	0.025772	-0.01617	-0.03708	-0.02379	-0.02161	-0.01863
22	-0.06801	0.011122	0.007522	-0.00471	-0.02253	-0.01247	0.010978	0.009	-0.00366	-0.00806	0.001641	0.018168	0.003917	0.003917	0.003917	0.003917	-0.01116	-0.03877	-0.02232	-0.00456	-0.02235
24	-0.07755	0.000999	0.003056	-6.8e-05	0.01125	0.010237	0.003799	0.0105294	0.003447	0.078454	0.052235	0.130458	0.087049	0.087049	0.087049	0.087049	-0.00944	-0.03039	-0.02632	0.00171	-0.02737
26	-0.1033	-0.03442	-0.02119	-0.01091	-0.03426	-0.04658	0.006173	0.0108431	-0.00518	-0.03289	-0.018	0.076489	0.008532	0.008532	0.008532	0.008532	-0.01166	-0.03146	0.000374	-0.00062	-0.02606
28	-0.09854	-0.01544	0.001108	-0.01402	-0.01958	-0.01898	-0.00112	0.0122745	-0.00561	0.093586	0.045557	0.098397	0.07918	0.07918	0.07918	0.07918	-0.01509	-0.03334	-0.00968	-0.00181	-0.02835
30	-0.11958	-0.00153	-0.00571	-0.00315	0.020064	0.000508	0.001397	0.00460784	-0.01476	0.105263	0.030673	0.032748	0.056228	0.056228	0.056228	0.056228	-0.01674	-0.03427	-0.01374	-0.00119	-0.02883
32	-0.04226	-0.00659	0.005306	-0.00162	0.01859	0.000508	-0.00341	0.00282353	-0.01476	0.099671	0.08987	0.086183	0.091908	0.091908	0.091908	0.091908	-0.01371	-0.03533	-0.02179	-0.00964	-0.03277
34	-0.02103	-0.04075	-0.01031	-0.01247	-0.00641	-0.02546	-0.00352	0.00262745	-0.0125	0.046053	0.009111	0.098397	0.051187	0.051187	0.051187	0.051187	-0.02497	-0.03697	-0.0142	-0.00259	-0.03553
36	-0.07927	-0.01544	-0.01464	0.007691	0.012628	-0.02871	-0.00388	0.00503922	-0.01176	-0.01069	-0.00724	0.060458	0.014174	0.014174	0.014174	0.014174	-0.02363	-0.03577	-0.03038	-0.00435	-0.03589
38	-0.05169	-0.03822	0.009906	-0.01402	0.002372	-0.01736	-0.01193	0.000882353	-0.01445	-0.01727	0.001415	0.076489	0.020211	0.020211	0.020211	0.020211	-0.03432	-0.03722	-0.02279	0.002124	-0.03768
40	-0.05513	-0.02557	-0.01907	-0.01402	-0.02244	-0.00112	-0.00905	-0.00133333	-0.01511	-0.07845	0.001868	0.097405	0.006939	0.006939	0.006939	0.006939	-0.0312	-0.04216	-0.02079	-0.00808	-0.02547
42	-0.09211	-0.04201	-0.00571	-0.00626	-0.00788	-0.03197	-0.01142	0.00294118	-0.01239	0.089638	-0.00317	0.121679	0.069383	0.069383	0.069383	0.069383	-0.02809	-0.0269	-0.01527	0.024301	-0.04511
44	-0.10008	-0.03948	0.005574	-0.00626	0.015577	-0.02546	-0.0143	0.00160784	-0.01887	-0.07845	-0.04437	0.098855	-0.00799	-0.00799	-0.00799	-0.00799	-0.03571	-0.04671	-0.02126	-0.00674	-0.04547
46	-0.07774	-0.03442	-0.01686	-0.01867	0.014103	-0.01247	-0.01346	3.92157e-05	-0.01984	0.004605	-0.04776	0.112977	0.023273	0.023273	0.023273	0.023273	-0.03694	-0.04609	-0.02279	-0.00083	-0.05352
48	-0.06157	-0.03063	-0.00544	-0.01091	0.02875	-0.01736	-0.01492	0.00072549	-0.01692	-0.05724	0.015563	0.105649	0.021325	0.021325	0.021325	0.021325	-0.03663	-0.05113	-0.01174	-0.00415	-0.04813
50	-0.05996	-0.05466	-0.00363	-0.01402	0.000929	0.002136	-0.0214	-0.001	-0.01726	-0.07138	-0.05829	0.135802	0.002043	0.002043	0.002043	0.002043	-0.03925	-0.06513	-0.02685	-0.02244	-0.05578
52	-0.07444	-0.04707	0.054332	-0.00471	-0.01071	0.041119	-0.02785	0	-0.02211	-0.02533	-0.05133	-0.01053	-0.02906	-0.02906	-0.02906	-0.02906	-0.04098	-0.05244	-0.03137	-0.00767	-0.05304
54	-0.04387	-0.02176	0.000839	-0.00471	-0.00779	0.00861	-0.0293	-0.000490196	-0.026	-0.04145	-0.02473	0.180534	0.038119	0.038119	0.038119	0.038119	-0.03809	-0.04808	-0.02279	0.000155	-0.04489
56	-0.0887	-0.04707	-0.01894	0.003035	-0.0034	-0.0401	-0.05316	-3.92157e-05	-0.02071	0.005099	-0.0137	0.211145	0.067516	0.067516	0.067516	0.067516	-0.04409	-0.05133	-0.02731	0.000725	-0.05545
58	-0.10659	-0.03316	-0.00571	-0.01867	0.000994	-0.01573	-0.02966	-0.00103922	-0.02555	0.004605	-0.00266	0.092977	0.031641	0.031641	0.031641	0.031641	-0.03901	-0.05258	-0.02432	0.000933	-0.05243
60	-0.11464	-0.05213	0.003224	-0.00626	-0.03718	-0.02546	-0.02427	-0.00617647	-0.03105	-0.0875	-0.0897	0.113893	-0.0211	-0.0211	-0.0211	-0.0211	-0.04375	-0.05932	-0.02632	-0.01124	-0.05832
62	-0.07935	-0.04834	0.032035	-0.00626	0.022885	0.00861	-0.02151	-0.00109804	-0.02718	-0.1801	-0.06644	0.115344	-0.04373	-0.04373	-0.04373	-0.04373	-0.04278	-0.0605	-0.01067	-0.00492	-0.06226
64	-0.07613	-0.04454	-0.01478	-0.00781	-0.00641	0.021627	-0.01863	-0.004	-0.02405	-0.04309	-0.03888	0.14313	0.020386	0.020386	0.020386	0.020386	-0.0541	-0.07144	-0.01274	-0.01047	-0.06514
66	-0.1067	-0.02176	-0.00571	-0.02176	-0.0108	0.002136	-0.02235	-0.0131961	-0.02955	0.011678	-0.03243	0.077939	0.019063	0.019063	0.019063	0.019063	-0.05444	-0.07682	-0.01826	-0.01062	-0.07508
68	-0.08257	-0.01798	-0.00124	-0.02176	-0.01647	-0.02546	-0.02737	-0.0117451	-0.03032	-0.05066	-0.09185	0.158626	0.005372	0.005372	0.005372	0.005372	-0.06217	-0.08268	-0.01826	-0.01694	-0.07475
70	-0.12119	-0.01038	-0.01239	-0.02797	-0.01375	-0.01085	-0.02606	-0.0124706	-0.03258	-0.14934	-0.05614	0.218931	0.004483	0.004483	0.004483	0.004483	-0.06332	-0.08487	-0.01573	-0.01969	-0.07628
72	-0.08579	-0.03569	-0.02354	-0.01867	0.003846	-0.0141	-0.02835	-0.0185098	-0.04239	-0.07286	-0.07029	0.196565	0.017805	0.017805	0.017805	0.017805	-0.07168	-0.09311	-0.03943	-0.03244	-0.08673
74	-0.11766	-0.02304	-0.0188	-0.00626	-0.01071	-0.03034	-0.02883	-0.0238039	-0.04563	-0.17303	-0.07844	0.150382	-0.03369	-0.03369	-0.03369	-0.03369	-0.07317	-0.09717	-0.02232	-0.03026	-0.08073
76	-0.11295	-0.03189	0.014338	-0.01402	0.002372	0.003763	-0.03277	-0.028	-0.04982	-0.08849	-0.12377	0.143588	-0.02289	-0.02289	-0.02289	-0.02289	-0.0711	-0.09543	-0.02532	-0.02456	-0.08564
78	-0.11958	-0.02304	-0.01031	-0.01557	0.003942	-0.0141	-0.03553	-0.0320392	-0.06147	-0.07286	-0.03622	0.129008	0.006642	0.006642	0.006642	0.006642	-0.07194	-0.11134	-0.03743	-0.03772	-0.08779
80	0.023716	-0.04075	-0.01464	-0.02486	-0.03122	-0.05471	-0.03589	-0.0288824	-0.06116	-0.05872	-0.0691	0.212137	0.028107	0.028107	0.028107	0.028107	-0.07579	-0.12089	-0.04954	-0.04736	-0.09416
82	-0.07766	-0.02557	0.003056	-0.00626	-0.03571	-0.0401	-0.03768	-0.0338431	-0.066	-0.12697	-0.08421	0.115344	-0.03195	-0.03195	-0.03195	-0.03195	-0.07176	-0.12133	-0.04748	-0.04674	-0.09249
84	-0.08245	-0.01544	-0.00792	-0.00471	0.014103	-0.0141	-0.02547	-0.041549	-0.0755	-0.12697	-0.07391	0.158168	-0.01424	-0.01424	-0.01424	-0.01424	-0.06898	-0.11516	-0.0349	-0.02829	-0.09056
86	-0.07563	-0.0281	-0.02787	-0.03573	-0.0151	-0.04983	-0.04511	-0.0314706	-0.08229	-0.21151	-0.08398	0.241832	-0.01789	-0.01789	-0.01789	-0.01789	-0.0749	-0.12564	-0.05154	-0.05285	-0.09391
88	-0.10471	-0.03189	-0.01464	-0.02486	0.012628	0.00861	-0.04547	-0.0376078	-0.08326	-0.28141	-0.1034	0.12313	-0.08723	-0.08723	-0.08723	-0.08723	-0.07202	-0.11933	-0.04142	-0.04067	-0.09271
90	-0.09854	-0.02557	-0.03469	-0.02176	0.006859	-0.04332	-0.05352	-0.0448235	-0.09168	-0.15033	-0.08444	0.175191	-0.01986	-0.01986	-0.01986	-0.01986	-0.07275	-0.11647	-0.04142	-0.03301	-0.08972
92	-0.08238	-0.03189	-0.03677	0.007691	-0.00349	-0.01085	-0.04813	-0.0358627	-0.085	-0.10526	-0.0511	0.203359	0.015664	0.015664	0.015664	0.015664	-0.07679	-0.13295	-0.06971	-0.0485	-0.09777
94	-0.08567	-0.02304	-0.01699	0.009243	-0.0034	-0.01898	-0.05578	-0.0347451	-0.08845	-0.22122	-0.11081	0.218931	-0.0377	-0.0377	-0.0377	-0.0377	-0.07556	-0.12509	-0.0566	-0.03539	-0.10626
96	-0.10651	-0.05086	-0.0457	-0.02331	-0.0458	-0.04495	-0.05304	-0.0352941	-0.08595	-0.19786	-0.14103	0.134809	-0.06803	-0.06803	-0.06803	-0.06803	-0.07168	-0.09374	-0.02432	0.004663	-0.09704
98	-0.08406	-0.02557	0.016454	0.009243	0.008333	0.002136	-0.04489	-0.0246078	-0.09739	-0.08355	-0.15976	0.287023	0.014569	0.014569	0.014569	0.014569	-0.05675	-0.10271	-0.02232	-0.0171	-0.08542
100	-0.08559	-0.02176	-0.00349	0.015433	0.025929	0.018373	-0.05545	-0.0432941	-0.09868	-0.12862	-0.08851	0.235954	0.006275	0.006275	0.006275	0.006275	-0.05798	-0.11027	-0.02685	-0.02518	-0.08721
102	-0.0005	-0.04707	-0.03247	-0.01402	-0.00494	-0.03847	-0.05243	-0.0734706	-0.11713	-0.12862	-0.14029	0.278779	0.003289	0.003289	0.003289	0.003289	-0.06775	-0.08618	-0.00815	0.008187	-0.09536
104	0.020613	-0.03316	-0.03694	-0.00162	-0.00035	-0.02708	-0.05832	-0.0439412	-0.10029	-0.1523	-0.09162	0.243282	-0.00021	-0.00021	-0.00021	-0.00021	-0.06094	-0.09835	-0.02432	-0.00534	-0.09631
106	-0.05674	-0.03695	-0.03261	-0.01557	-0.02106	-0.02871	-0.06226	-0.060549	-0.12242	-0.1903	-0.11511	0.181985	-0.04114	-0.04114	-0.04114	-0.04114	-0.0606	-0.10547	-0.01979	-0.01456	-0.09355
108	-0.03751	-0.05973	0.000839	0.001484	0.003846	-0.02708	-0.06514	-0.0718235	-0.1305	-0.14474	-0.17363	0.315725	-0.00088	-0.00088	-0.00088	-0.00088	-0.06282	-0.1026	-0.02838	-0.00534	-0.09489
110	-0.09693	-0.05466	-0.00809	-0.02797	-0.02811	-0.05956	-0.07508	-0.058549	-0.11637	-0.09868	-0.12547	0.269542	0.01513	0.01513	0.01513	0.01513	-0.06322	-0.0999	-0.02432	-0.00964	-0.09296
112	0.001303	-0.05086	-0.02132	-0.00781	-0.01071	-0.05634	-0.07475	-0.0645882	-0.11908	-0.07484	-0.13962	0.233511	0.006354	0.006354	0.006354	0.006354	-0.05913	-0.09423	-0.01773	-0.00534	-0.09427
114	-0.07284	-0.04328	-0.02814	-6.8e-05	-0.00926	-0.03197	-0.07628	-0.0817451	-0.12845	-0.19128	-0.13933	0.264656	-0.02199	-0.02199	-0.02199	-0.02199	-0.05617	-0.09442	-0.01473	-0.00083	-0.08925
116	-0.08406	-0.05592	-0.02814	-0.00936	-0.02401	-0.05797	-0.08673	-0.075	-0.11863	-0.15839	-0.14465	0.307939	0.001633	0.001633	0.001633	0.001633	-0.04779	-0.08798	-0.00768	0.013886	-0.09187
118	-0.04042	-0.05973	0.014204	-0.02331	-0.00779	-0.0482	-0.08073	-0.0787451	-0.11724	-0.13865	-0.15903	0.271908	-0.00859	-0.00859	-0.00859	-0.00859	-0.0514	-0.09305	-0.00921	0.012332	-0.08014
120	-0.05843	-0.05086	0.029819	0.012347	-0.0034	-0.00112	-0.08564	-0.0843137	-0.11668	-0.28388	-0.12088	0.263664	-0.04703	-0.04703	-0.04703	-0.04703	-0.0431	-0.09204	0.000374	0.014301	-0.07162
122	0.009234	-0.04075	0.016588	0.016985	0.025833	-0.02224	-0.08779	-0.0831176	-0.11508	-0.11332	-0.14007	0.302595	0.016402	0.016402	0.016402	0.016402	-0.04994	-0.08855	-0.00216	0.017047	-0.07031
124	-0.07935	-0.04075	0.027602	0.013898	0.01859	0.026475	-0.09416	-0.0809412	-0.1125	-0.15938	-0.18755	0.29626	-0.01689	-0.01689	-0.01689	-0.01689	-0.05337	-0.08866	0.172827	0.03487	-0.07304
126	-0.11778	-0.07364	-0.03482	-0.00471	-0.02663	-0.0482	-0.09249	-0.0782353	-0.11379	-0.22977	-0.19621	0.270992	-0.05166	-0.05166	-0.05166	-0.05166	-0.04983	-0.08899	0.551545	0.037668	-0.07425
128	-0.07582	-0.05466	-0.04137	-6.8e-05	-0.01952	-0.03359	-0.09056	-0.0611961	-0.09803	-0.17714	-0.2034	0.271908	-0.03621	-0.03621	-0.03621	-0.03621	-0.05125	-0.07488	1.65981	0.047824	-0.07078
130	-0.11134	-0.04075	-0.04137	-0.00781	-0.04003	-0.0401	-0.09391	-0.0585098	-0.09384	-0.17253	-0.15925	0.234046	-0.03258	-0.03258	-0.03258	-0.03258	-0.05033	-0.07968	4.1043	0.060415	-0.06142
132	-0.18506	-0.04581	-0.05252	-0.00162	-0.04304	-0.03847	-0.09271	-0.0665686	-0.10063	-0.19836	-0.17125	0.212137	-0.05249	-0.05249	-0.05249	-0.05249	-0.05156	-0.08137	8.40338	0.075544	-0.03852
134	-0.20142	-0.14955	-0.11034	0.023192	-0.14404	-0.12939	-0.08972	-0.0683529	-0.09447	-0.04852	-0.0554	0.203893	0.033323	0.033323	0.033323	0.033323	-0.04829	-0.0748	12.3571	0.08456	-0.00377
136	-0.18322	-0.09263	-0.0592	-0.09308	-0.01814	-0.0141	-0.09777	-0.0675882	-0.05403	-0.14063	-0.10628	0.06771	-0.05973	-0.05973	-0.05973	-0.05973	-0.04598	-0.06781	13.2944	0.086114	0.055698
138	-0.10176	-0.06732	-0.06592	-0.03573	-0.06795	-0.07905	-0.10626	-0.0596275	0.152816	-0.13865	-0.18947	0.32542	-0.0009	-0.0009	-0.0009	-0.0009	-0.04844	-0.06814	13.304	0.096891	0.155559
140	-0.06939	-0.10148	-0.03022	-0.09773	-0.01804	-0.04983	-0.09704	-0.0436863	0.695763	-0.25905	-0.15444	0.279695	-0.0446	-0.0446	-0.0446	-0.0446	-0.04994	-0.06781	13.2112	0.097513	0.305894
142	-0.1418	-0.10401	-0.07928	-0.08842	-0.01814	-0.04173	-0.08542	-0.0483333	1.52492	0.016118	0.008376	0.072595	0.032363	0.032363	0.032363	0.032363	-0.04664	-0.0713	13.1891	0.155026	0.494944
144	-0.06617	-0.11792	-0.03455	0.018537	-0.08984	-0.09529	-0.08721	-0.0406275	2.92279	0.06727	0.122524	0.154275	0.11469	0.11469	0.11469	0.11469	-0.0317	-0.0617	13.1563	0.255907	0.655
146	-0.16605	-0.07744	-0.01031	-0.05123	-0.0826	-0.04983	-0.09536	0.000372549	4.15974	0.063322	0.03356	0.340534	0.145805	0.145805	0.145805	0.145805	-0.0312	-0.05269	13.0807	0.626062	0.676927
148	-0.18847	-0.12045	-0.03482	-0.12718	0.241218	-0.03522	-0.09631	0.0635882	4.78116	-0.08141	-0.04318	0.685725	0.187043	0.187043	0.187043	0.187043	-0.01905	-0.01099	13.0333	1.33041	0.747793
150	5.02276	1.96711	6.40131	3.24004	6.10494	6.92793	-0.09355	0.21298	5.07453	0.074836	0.298302	7.79321	2.72212	2.72212	2.72212	2.72212	0.007488	0.045419	12.938	2.42461	0.93852
152	5.58268	2.18852	6.78922	3.30981	6.28664	7.02698	-0.09489	0.424549	5.06729	10.5765	17.0084	15.2838	14.9693	14.0907	11.9907	9.89071	0.038846	0.124725	12.7912	3.99508	0.996201
154	5.60038	2.16068	6.77139	3.2943	6.26612	6.90681	-0.09296	0.758824	5.04682	25.6372	22.6792	16.1707	21.7916	22.5607	20.4607	18.3607	0.068737	0.239619	12.7524	5.20466	0.993436
156	5.60199	2.17461	6.7268	3.29896	6.19724	7.00912	-0.09427	1.32551	5.03505	25.6128	22.7483	16.1941	21.8259	22.5832	20.4833	18.3833	0.098628	0.3639	12.7508	5.75772	0.945726
158	5.28824	2.14677	6.68888	3.28656	6.12401	6.95068	-0.08925	2.1719	5.0274	25.451	22.7866	16.1085	21.7832	22.5167	20.4168	18.3167	0.132475	0.465694	12.6606	5.74772	0.928324
160	5.55694	2.1493	6.65097	3.29896	6.10494	6.95878	-0.09187	2.97784	5.00766	25.0136	22.7905	16.1396	21.6836	22.3496	20.2496	18.1496	0.140438	0.544645	12.591	5.5501	0.915978
162	5.50387	2.13033	6.62871	3.30362	6.06539	6.88248	-0.08014	3.47159	4.99697	24.8679	22.8749	16.1707	21.6971	22.3313	20.2313	18.1313	0.138788	0.611207	12.3742	5.08238	0.898715
164	5.40249	2.13918	6.57297	3.32841	6.03022	6.84837	-0.07162	3.71233	4.97316	24.8599	22.8941	16.1241	21.693	22.3264	20.2264	18.1264	0.147093	0.655663	12.114	4.70948	0.87905
166	5.24322	2.09869	6.61085	3.32067	5.83535	6.66973	-0.07031	3.8088	4.95903	25.127	22.9363	16.2174	21.8042	22.4688	20.3688	18.2688	0.156707	0.697008	11.815	4.28715	0.868994
168	5.16437	2.13665	6.65097	3.28036	5.92913	6.54959	-0.07304	3.81994	4.92429	24.8112	22.9209	16.0695	21.6806	22.3068	20.2068	18.1068	0.190789	0.743593	11.7712	4.17114	0.909637
170	5.17402	2.13539	6.77582	3.28346	6.02583	6.70224	-0.07425	3.82025	4.91642	24.7546	22.9132	15.9295	21.6277	22.2531	20.1531	18.053	0.242188	0.817605	11.7979	4.24534	0.980838
172	4.96644	2.13792	6.74463	3.30206	6.09615	6.75742	-0.07078	3.81751	4.90003	24.8436	22.8672	15.9062	21.6211	22.2656	20.1656	18.0656	0.301236	0.883348	11.688	4.43513	1.06511
174	5.01793	2.12274	6.8182	3.30051	6.05221	6.69736	-0.06142	3.80727	4.87424	24.8275	22.9094	15.7973	21.6109	22.2542	20.1542	18.0542	0.383286	0.992783	11.4247	4.67042	1.21916
176	5.29467	2.14424	6.85165	3.30517	6.12545	6.686	-0.03852	3.80137	4.86368	24.787	22.8595	15.8128	21.5797	22.2212	20.1212	18.0212	0.473273	1.12323	10.7814	4.90342	1.41458
178	5.44916	2.11767	6.8405	3.30362	6.00093	6.60641	-0.00377	3.80453	4.85182	24.6984	22.7675	15.7662	21.4999	22.1396	20.0396	17.9396	0.579711	1.29271	9.9902	5.09026	1.65221
180	5.75969	2.1569	6.92518	3.29896	6.15183	6.58369	0.055698	3.80884	4.84297	24.5521	22.7176	15.6417	21.4073	22.0362	19.9362	17.8362	0.651989	1.45372	8.72207	5.06549	1.93715
182	5.52479	2.13665	6.97646	3.2757	6.09029	6.42291	0.155559	3.80243	4.82613	24.5197	22.7252	15.5639	21.3835	22.0108	19.9108	17.8108	0.746168	1.63943	7.46052	5.01529	2.28075
184	5.47973	2.16575	7.02552	3.2664	6.17968	6.45214	0.305894	3.78939	4.80155	24.7546	22.6255	15.5795	21.3963	22.0679	19.9679	17.8679	0.840766	1.78383	6.28869	4.90554	2.62422
186	5.78061	2.16955	7.05228	3.2664	6.16795	6.38556	0.494944	3.77988	4.79024	24.4145	22.5718	15.5483	21.2766	21.9042	19.8042	17.7042	0.932586	1.91515	5.36539	4.82705	2.99776
188	5.69854	2.16955	7.0233	3.28501	6.1533	6.45051	0.655	3.77233	4.77447	24.3826	22.4452	15.4783	21.1878	21.8268	19.7267	17.6268	0.999756	2.04762	4.78154	4.72109	3.36486
190	5.16276	2.14803	7.02552	3.2912	6.0683	6.33522	0.676927	3.75906	4.77168	24.4145	22.3071	15.3772	21.1014	21.7641	19.664	17.5641	1.0571	2.14477	4.3539	4.55503	3.6986
192	5.02276	2.11514	6.97424	3.26175	5.79138	5.37878	0.747793	3.7491	4.76166	24.326	22.284	15.3694	21.0659	21.7179	19.6179	17.5179	1.09773	2.23996	4.0655	4.37896	3.95204
194	4.9359	2.10122	6.95863	3.2602	5.71519	5.18553	0.93852	3.73965	4.75766	24.2373	22.1958	15.3539	20.9957	21.644	19.544	17.444	1.14324	2.2991	3.88147	4.24104	4.12433
196	5.3864	2.08731	6.9542	3.1858	5.99212	4.92248	0.996201	3.73473	4.75389	24.326	22.1037	15.3383	20.9679	21.6395	19.5395	17.4395	1.17289	2.34413	3.93085	4.17332	4.1531
198	4.70257	2.1569	7.12807	3.20904	6.11375	5.64834	0.993436	3.73094	4.74537	24.0826	22.0999	15.1438	20.8565	21.5017	19.4017	17.3017	1.20629	2.38346	4.16534	4.26534	4.17911
200	4.36306	2.15436	7.1459	3.22144	6.11228	5.78312	0.945726	3.71896	4.73911	24.0997	21.9042	15.175	20.7707	21.4365	19.3365	17.2365	1.24818	2.45998	4.47191	4.32031	4.28629
202	5.06782	2.16322	7.16598	3.22299	6.02144	5.54603	0.928324	3.71286	4.72734	24.0431	21.816	15.1205	20.6989	21.3677	19.2677	17.1677	1.24407	2.4787	4.80423	4.35503	4.41791
204	5.11126	2.15943	7.17488	3.21835	5.96135	5.24885	0.915978	3.70141	4.71042	23.9291	21.7776	15.0271	20.6278	21.2881	19.1881	17.0881	1.23275	2.46683	5.03965	4.327	4.54332
206	5.66475	2.1569	7.17488	3.17493	5.95843	5.0962	0.898715	3.68265	4.68032	24.0424	21.7047	14.9415	20.5983	21.2872	19.1872	17.0872	1.21025	2.44249	5.15965	4.26337	4.60818
208	5.06621	2.1493	7.20165	3.12377	5.9599	4.99552	0.87905	3.66839	4.66489	23.9043	21.5358	14.9727	20.4871	21.1706	19.0706	16.9706	1.20014	2.42636	5.22269	4.15684	4.65972
210	4.91659	2.15436	7.21726	3.10517	5.9174	5.01176	0.868994	3.66014	4.64021	23.9939	21.4476	14.9571	20.4615	21.168	19.068	16.968	1.18282	2.42488	5.2782	4.09658	4.74017
212	4.90211	2.14297	7.21279	3.10672	5.86317	4.81854	0.909637	3.64396	4.62392	23.8643	21.3824	14.926	20.3888	21.0839	18.9839	16.8839	1.17609	2.43018	5.22728	4.00021	4.79134
214	5.08874	2.13159	7.18825	3.0509	5.88224	4.53434	0.980838	3.62455	4.60321	23.751	21.2443	14.8327	20.268	20.9646	18.8646	16.7646	1.16147	2.44041	5.10421	3.90145	4.84061
216	4.96	2.11893	7.18603	2.992	5.82949	4.53275	1.06511	3.60616	4.58358	23.3947	21.1023	14.732	20.0828	20.7452	18.6452	16.5452	1.14743	2.42655	5.06441	3.80337	4.86796
218	4.95195	2.11134	7.16598	2.93619	5.8075	4.29725	1.21916	3.59986	4.56287	23.702	21.0371	14.7082	20.1211	20.8373	18.7372	16.6373	1.14455	2.41664	5.0316	3.73031	4.85933
220	4.77659	2.10249	7.17042	2.89898	5.74596	4.346	1.41458	3.5888	4.55834	23.3699	20.9181	14.5448	19.9377	20.6242	18.5242	16.4242	1.131	2.43637	4.9454	3.61985	4.86989
222	4.5626	2.10502	7.1459	2.91758	5.75622	4.22905	1.65221	3.57222	4.53387	23.0789	20.7263	14.5531	19.7711	20.4327	18.3327	16.2327	1.12073	2.45779	4.85768	3.52798	4.88883
224	4.65751	2.10628	7.15259	2.90674	5.74596	4.16898	1.93715	3.56104	4.52276	22.998	20.5882	14.5837	19.6895	20.3512	18.2512	16.1512	1.10266	2.47919	4.79412	3.42808	4.92179
226	4.83613	2.08605	7.13029	2.86642	5.66099	4.01959	2.28075	3.54665	4.51897	22.5283	20.427	14.4514	19.4584	20.0724	17.9724	15.8724	1.09116	2.49344	4.72603	3.33093	4.92729
228	4.73797	2.03796	7.02552	2.75636	5.55548	3.85397	2.62422	3.53833	4.51263	22.3988	20.2851	14.3892	19.3395	19.9514	17.8514	15.7514	1.08157	2.48751	4.58992	3.2028	4.91374
230	4.47732	2.0329	7.00544	2.71139	5.63314	3.8702	2.99776	3.52065	4.50021	22.2773	20.2505	14.3819	19.2901	19.8875	17.7875	15.6875	1.0763	2.52548	4.50971	3.11974	4.94
232	4.21506	2.0329	6.90067	2.65559	5.58772	3.69319	3.36486	3.51022	4.47853	22.1235	20.0817	14.203	19.1225	19.7227	17.6227	15.5227	1.07245	2.563	4.50618	3.04047	4.96567
234	4.10563	2.02152	6.80927	2.63699	5.58625	3.61688	3.6986	3.49314	4.4726	21.7354	19.8246	14.2103	18.8987	19.466	17.3661	15.266	1.05126	2.57201	4.49713	2.95352	4.95056
236	4.01234	2.0038	6.7825	2.59823	5.58481	3.60712	3.95204	3.47604	4.45211	21.5977	19.7402	14.133	18.8028	19.3618	17.2618	15.1618	1.05907	2.61442	4.46585	2.87425	4.93282
238	3.91418	1.99242	6.83825	2.64163	5.49542	3.52919	4.12433	3.46769	4.43226	21.5243	19.6596	13.9696	18.7033	19.2675	17.1675	15.0675	1.05034	2.65674	4.38824	2.81181	4.90897
240	3.94958	1.98483	6.81373	2.55483	5.50567	3.3798	4.1531	3.45498	4.41513	21.1367	19.3911	14.0085	18.4818	19.0128	16.9128	14.8128	1.05922	2.7105	4.37307	2.74197	4.88737
242	3.82567	1.92536	6.42361	2.37654	5.37821	3.1557	4.17911	3.44602	4.38105	20.9576	19.1455	13.9302	18.2947	18.8273	16.7273	14.6273	1.06588	2.76255	4.32974	2.67088	4.84098
244	3.61812	1.8912	6.33889	2.32538	5.36356	3.1898	4.28629	3.42665	4.35234	20.8928	19.0765	13.5179	18.1409	18.6913	16.5913	14.4913	1.0718	2.80531	4.26265	2.58161	4.77662
246	3.63582	1.91904	6.52837	2.30987	5.37234	3.21251	4.41791	3.4128	4.33942	20.6993	18.946	13.6507	18.0605	18.5883	16.4883	14.3883	1.11481	2.89736	4.21832	2.57005	4.74363
248	3.5972	1.8988	6.7134	2.31453	5.11888	3.24661	4.54332	3.40296	4.32268	20.4235	18.6431	13.6429	17.8382	18.3552	16.2552	14.1552	1.12362	2.97037	4.20015	2.51311	4.69534
250	3.4395	1.89627	6.6822	2.27732	5.29907	3.1638	4.60818	3.392	4.28958	20.2941	18.5549	13.5495	17.7384	18.2495	16.1495	14.0495	1.15063	3.03663	4.13712	2.45715	4.64642
252	3.24	1.86464	6.52837	2.24321	5.36647	3.07125	4.65972	3.37271	4.26974	20.0602	18.4016	13.41	17.5684	18.0667	15.9667	13.8667	1.16697	3.11645	4.08061	2.40104	4.5843
254	3.02119	1.90386	6.80927	2.33777	5.18481	3.10373	4.74017	3.36484	4.23761	19.7201	18.2441	13.2923	17.3751	17.8441	15.7441	13.6441	1.19209	3.17128	3.99242	2.32373	4.51776
256	2.93268	1.84945	6.51723	2.17034	5.20385	2.99329	4.79134	3.3468	4.20126	19.8577	18.1827	13.2456	17.3672	17.8653	15.7653	13.6653	1.21656	3.24652	3.91927	2.28586	4.46
258	2.9713	1.90386	6.39906	2.36414	4.90641	3.33756	4.84061	3.34027	4.19768	19.4038	17.9568	13.1917	17.1273	17.5826	15.4826	13.3826	1.23349	3.32872	3.96313	2.24933	4.41637
260	2.989	1.71661	5.88855	1.89439	5.24195	2.82766	4.86796	3.32437	4.16932	18.8299	17.6151	13.1134	16.7934	17.2007	15.1007	13.0007	1.24465	3.35994	3.91022	2.23207	4.32944
262	2.82165	1.83553	6.26753	2.175	5.39433	2.9657	4.85933	3.30884	4.15713	18.6923	17.4424	12.9816	16.6397	17.0502	14.9502	12.8502	1.28392	3.44811	3.85877	2.17378	4.27095
264	2.6849	1.82921	6.34335	2.15174	5.29029	2.87475	4.86989	3.29522	4.12963	18.7327	17.3124	12.9116	16.5673	17.0004	14.9004	12.8004	1.30419	3.52922	3.80379	2.11902	4.20656
266	2.69456	1.79884	6.28983	2.06492	5.29029	2.75298	4.88883	3.28173	4.10839	18.4003	17.0971	12.865	16.3649	16.772	14.672	12.572	1.30377	3.54903	3.75241	2.10586	4.1393
268	2.53536	1.78493	6.25416	2.04013	5.2566	2.73675	4.92179	3.2729	4.09545	17.997	16.9021	12.6953	16.1242	16.4987	14.3987	12.2987	1.35331	3.65252	3.65657	2.0515	4.07469
270	2.42425	1.76215	6.05799	1.98586	5.17747	2.72047	4.92729	3.26765	4.09287	17.8426	16.7413	12.6398	15.9912	16.3615	14.2615	12.1615	1.38967	3.69629	3.62175	2.04819	4.00455
272	2.45	1.6951	5.48281	1.83549	5.04708	2.61332	4.91374	3.25688	4.06029	17.4469	16.5298	12.4001	15.7266	16.0707	13.9707	11.8707	1.41144	3.75912	3.61117	2.03306	3.94461
274	2.45483	1.81149	5.99778	2.08197	5.33131	2.97058	4.94	3.24957	4.04121	17.003	16.3957	12.2129	15.5018	15.802	13.702	11.602	1.45014	3.83242	3.47706	1.98808	3.865
276	2.47253	1.8039	6.28539	2.04476	5.19506	2.98844	4.96567	3.23949	4.02318	17.2186	16.3844	12.2669	15.5636	15.8946	13.7946	11.6946	1.50219	3.91481	3.468	1.96124	3.80542
278	2.35023	1.74192	5.8774	1.83704	5.21263	2.85041	4.95056	3.22267	4.00411	17.1893	16.1425	12.2985	15.4432	15.7924	13.6924	11.5924	1.55105	3.98456	3.41962	1.91155	3.74751
280	2.30035	1.73052	5.79268	1.80602	5.26978	2.76922	4.93282	3.20039	3.96721	16.2191	15.7902	12.1837	14.9958	15.2405	13.1405	11.0405	1.59071	4.04231	3.42867	1.88311	3.68997
282	2.28103	1.72673	6.01118	1.89129	5.1174	2.74322	4.90897	3.18429	3.94576	16.4686	15.7439	12.1055	15.0155	15.3061	13.2061	11.1061	1.65437	4.13313	3.34141	1.81321	3.62212
284	2.17647	1.71027	5.66115	1.75022	5.06465	2.72047	4.88737	3.1609	3.92266	13.3036	15.4712	11.4267	13.9182	13.7953	11.6953	9.59529	1.70257	4.20062	3.29708	1.7771	3.56913
286	2.11533	1.60021	4.80732	1.65565	4.92692	2.44444	4.84098	3.14259	3.87434	14.3331	15.3795	12.2124	14.3261	14.3275	12.2275	10.1275	1.77155	4.26888	3.24011	1.74259	3.48832
288	2.07188	1.68751	4.9723	1.76572	4.5533	2.3681	4.77662	3.12084	3.83176	13.2556	15.3749	11.7612	13.9416	13.8044	11.7044	9.60443	1.81205	4.32703	3.21036	1.68958	3.42229
290	2.01073	1.64576	4.54872	1.69751	4.68516	2.34702	4.74363	3.10888	3.81311	13.6438	15.3984	11.3586	13.9498	13.8886	11.7886	9.68857	1.88826	4.4121	3.13368	1.68036	3.35492
292	1.99946	1.51164	4.25443	1.45877	4.35548	2.1359	4.69534	3.09704	3.79097	13.3694	15.3946	11.2113	13.8425	13.7478	11.6479	9.54785	1.97162	4.48747	3.08729	1.68192	3.30109
294	1.94314	1.73432	5.13502	1.78433	5.0793	2.8163	4.64642	3.08724	3.76779	12.8786	15.2301	11.3747	13.6783	13.5184	11.4184	9.3184	2.04206	4.55477	3.08882	1.68627	3.23372
296	1.91579	1.70016	5.61655	1.7068	5.21558	2.878	4.5843	3.08545	3.75884	11.2965	15.0377	11.1014	13.1183	12.754	10.654	8.55399	2.114	4.6108	3.05854	1.63953	3.17556
298	1.919	1.57111	4.44617	1.64325	3.63901	2.19437	4.51776	3.07657	3.75032	10.916	14.8732	10.9458	12.902	12.5048	10.4048	8.30483	2.18316	4.67231	2.98592	1.59244	3.10123
300	1.89004	1.70268	5.31337	1.81378	4.87856	2.83417	4.46	3.06249	3.72995	10.5046	14.8386	10.6273	12.7023	12.2628	10.1628	8.06277	2.28598	4.74731	2.92189	1.55969	3.0438
Figure5 E	Saline									CFA
AUC	630.4	304.8	988.4	406.4	848.6	679.3	384.3	506	711.9	3147	2956	2147	2792	2862	2549	2236	168	394.8	1124	513	540.6		Data were normally distributed, but variances were heterogeneous; Welch's t-test was used for statistical analysis.

## Sheet: Figure6
Figure6 D
Days after CFA	CFA+Caspase								CFA
-1	10	0	10	10	20	10	20	0	20	0	40	20	0	10	20	10
1	30	20	40	40	30	20	20	20	60	30	50	50	30	40	50	40		Residuals were normally distributed and variances were homogeneous; two-way ANOVA was used for statistical analysis.
3	30	40	30	30	20	30	20	20	50	20	60	60	50	40	60	60
7	20	20	40	30	20	30	10	10	20	60	60	50	30	50	40	30
Figure6 E
Days after CFA	CFA+Caspase								CFA
-1	60	30	50	40	30	20	20	50	40	50	40	30	40	40	20	50
1	50	70	60	50	50	50	40	30	60	50	80	70	90	90	70	60		Residuals were normally distributed and variances were homogeneous; two-way ANOVA was used for statistical analysis.
3	60	60	40	60	50	30	70	30	80	100	100	90	70	70	60	80
7	60	40	50	30	60	40	70	50	50	80	90	60	70	70	60	80
Figure6 F	CFA							CFA+Caspase
Times in center (%)	1.25	2.25	1.31	2.62	1.42	1.79		7.71	3.44	1.21	5.12	4.98	3.1	6.44		Data were normally distributed, but variances were heterogeneous; Welch's t-test was used for statistical analysis.
Figure6 G	CFA							CFA+Caspase
Total distances (cm)	2522.46	2433.65	2654.78	2395.31	2657.78	2449.45		2778.57	2219.54	2273.74	2409.89	3052.06	2530.76	2644.65		Data were normally distributed and variances were homogeneous; an unpaired t-test was used for statistical analysis.
Figure6 I	CFA							CFA+Caspase
Times in open (%)	1.69	1.5	6.67	5.75	7.36	11.15	4.58	17.02	9.77	7.44	13.73	9.88	11.04	7.27		Data were normally distributed and variances were homogeneous; an unpaired t-test was used for statistical analysis.
Figure6 J	CFA							CFA+Caspase
Total distances (cm)	1768.54	1422.67	1748.54	1644.47	1532.86	1749.38	1638.57	1638.64	1748.47	1485.27	1289.53	1587.46	1656.43	1753.32		Data were normally distributed and variances were homogeneous; an unpaired t-test was used for statistical analysis.

## Sheet: Figure7
Figure7 D
	Pre-CNO								CNO
EGFP+CNO	0	10	20	20	30	10	20	0	20	10	20	0	30	10	20	30		Residuals were normally distributed and variances were homogeneous; two-way ANOVA was used for statistical analysis.
3Dq+CNO	0	30	20	20	10	30	20	20	20	40	40	40	60	30	40	40
Figure7 E	Pre-CNO								CNO
EGFP+CNO	30	20	30	40	30	10	40	50	20	40	50	30	40	40	20	30		Residuals were normally distributed and variances were homogeneous; two-way ANOVA was used for statistical analysis.
3Dq+CNO	10	30	30	40	30	40	40	30	40	40	50	90	60	60	40	50
Figure7 F	Pre-CNO								CNO
Times in center (%)	7.35	3.12	4.55	7.3	3.85	3.03	3.1		1.17	0.11	3.1	2.01	0.44	1.08	1.1			Data were normally distributed and variances were homogeneous; an unpaired t-test was used for statistical analysis.
Figure7 G	Pre-CNO								CNO
Total distances (cm)	2357.43	2745.35	2436.76	2235.45	2432.14	2873.11	2713.43		3121.11	2111.11	1998.64	2325.35	2733.15	2647.76	2677.46			Data were normally distributed and variances were homogeneous; an unpaired t-test was used for statistical analysis.
Figure7 H	Pre-CNO								CNO
Times in open (%)	21.29	14.64	5.77	16.85	9.27	14.76	16.6		9.88	7.65	1.34	0.46	3.81	0	1.53			Data were normally distributed and variances were homogeneous; an unpaired t-test was used for statistical analysis.
Figure7 I	Pre-CNO								CNO
Total distances (cm)	1433.19	1554.54	1555.54	1643.53	1666.43	1711.78	1688.98		1313.15	1643.53	1717.33	1554.54	1554.65	1321.54	1697.35			Data were normally distributed and variances were homogeneous; an unpaired t-test was used for statistical analysis.
Figure7 L
Days after CFA	CFA+CNO						CFA+4Di+CNO
-1	20	0	10	0	10	10	20	30	0	0	0	0
1	50	40	40	60	50	60	20	10	30	20	20	20		Residuals were normally distributed and variances were homogeneous; two-way ANOVA was used for statistical analysis.
3	60	40	60	60	30	50	20	30	20	20	30	40
7	60	50	30	40	60	40	20	20	20	30	10	20
Figure7 M
Days after CFA	CFA+CNO						CFA+4Di+CNO
-1	50	30	30	40	40	30	40	30	30	20	40	40
1	70	60	70	80	50	70	40	30	50	40	40	50		Residuals were normally distributed and variances were homogeneous; two-way ANOVA was used for statistical analysis.
3	80	50	60	70	50	40	30	30	40	50	60	30
7	50	60	50	60	60	80	40	50	40	60	30	50
Figure7 N	CFA+CNO						CFA+4Di+CNO
Times in center (%)	1.0482	0.7965	0.6992	0.4916	1.1374	0.6765	2.579	2.0185	4.475	5.6723	2.2589	2.4353		Data were normally distributed, but variances were heterogeneous; Welch's t-test was used for statistical analysis.
Figure7 O	CFA+CNO						CFA+4Di+CNO
Total distances (cm)	2345.63	2756.43	2543.12	2513.43	2445.44	2514.11	2562.14	2455.45	2331.34	2753.15	2355.61	2674.21		Data were normally distributed and variances were homogeneous; an unpaired t-test was used for statistical analysis.
Figure7 P	CFA+CNO						CFA+4Di+CNO
Times in open (%)	6.8524	3.7474	5.1456	7.8752	5.2456	6.1747	15.3785	10.4245	15.4723	10.8794	12.4257	11.6598		Data were normally distributed and variances were homogeneous; an unpaired t-test was used for statistical analysis.
Figure7 Q	CFA+CNO						CFA+4Di+CNO
Total distances (cm)	1433.22	1546.53	1642.55	1335.61	1557.63	1246.78	1479.14	1644.38	1583.25	1316.47	1436.74	1553.27		Data were normally distributed and variances were homogeneous; an unpaired t-test was used for statistical analysis.

## Sheet: Figure8
Figure8 G	mCherry						ChR2
Pre-light	10	0	20	0	10	10	10	30	20	10	20	10
Blue-light	0	10	10	20	10	10	40	40	30	30	40	30		Residuals were normally distributed and variances were homogeneous; two-way ANOVA was used for statistical analysis.
Post-light	10	20	10	0	10	10	30	10	10	20	0	10
Figure8 H	mCherry						ChR2
Pre-light	30	40	40	50	30	20	30	40	30	30	40	40
Blue-light	20	30	40	50	40	30	50	50	60	60	50	60		Residuals were normally distributed and variances were homogeneous; two-way ANOVA was used for statistical analysis.
Post-light	30	20	20	30	40	40	30	40	30	40	30	30
Figure8 I	mCherry						ChR2
Times in center (%)	4.17	3.02	3.44	3.25	3.56	4.56	2.27	0.4	2.73	2.67	2.83	1.38		Data were normally distributed and variances were homogeneous; an unpaired t-test was used for statistical analysis.
Figure8 J	mCherry						ChR2
Total distances (cm)	2783.54	2873.11	2954.54	2659.54	2753.89	2937.66	3015.56	2899.02	2679.07	2857.54	3011.43	2798.65		Data were normally distributed and variances were homogeneous; an unpaired t-test was used for statistical analysis.
Figure8 K	mCherry						ChR2
Times in open (%)	15.71	18.31	22.33	8.27	8.94	20.83	0.52	0.27	0.69	0.33	2.15	1.4		Data were normally distributed, but variances were heterogeneous; Welch's t-test was used for statistical analysis.
Figure8 L	mCherry						ChR2
Total distances (cm)	1533.67	1675.49	1748.62	1557.88	1589.48	1633.76	1563.32	1617.32	1489.67	1711.81	1589.01	1721.63		Data were normally distributed and variances were homogeneous; an unpaired t-test was used for statistical analysis.
Figure8 M	CFA+EGFP						CFA+eNPHR
Pre-light	40	50	40	60	50	40	40	60	40	60	50	70
Blue-light	60	40	50	50	40	40	20	40	20	40	30	30		Residuals were normally distributed and variances were homogeneous; two-way ANOVA was used for statistical analysis.
Post-light	40	50	40	50	30	60	40	50	50	60	50	50
Figure8 N	CFA+EGFP						CFA+eNPHR
Pre-light	70	60	80	70	60	80	50	70	50	80	90	60
Blue-light	80	70	60	60	70	80	30	40	10	50	50	60		Residuals were normally distributed and variances were homogeneous; two-way ANOVA was used for statistical analysis.
Post-light	70	60	50	80	80	70	60	70	60	70	80	60
Figure8 O	CFA+EGFP						CFA+eNPHR
Times in center (%)	2.88	2.81	3.1	3.4	5.27	4.35	6.65	8.35	6.4	10.79	6.29	7.67		Data were normally distributed and variances were homogeneous; an unpaired t-test was used for statistical analysis.
Figure8 P	CFA+EGFP						CFA+eNPHR
Total distances (cm)	3022.97	3080.51	3265.28	2295.31	3589.47	3156.89	3086.34	1825.88	2273.74	2409.89	3052.06	3015.42		Data were normally distributed and variances were homogeneous; an unpaired t-test was used for statistical analysis.
Figure8 Q	CFA+EGFP						CFA+eNPHR
Times in open (%)	3.79	5.83	1.29	4.21	10.65	6.35	39.8	11.08	11.62	7.62	17.63	16.35		Data were not normally distributed in at least one group; the Mann-Whitney U test was used for statistical analysis.
Figure8 R	CFA+EGFP						CFA+eNPHR
Total distances (cm)	1680.3	1737.51	1648.58	1620.99	1729.59	1653.45	1626.77	1714.7	1596.36	1684.42	1593	1711.36		Data were normally distributed and variances were homogeneous; an unpaired t-test was used for statistical analysis.

## Sheet: Figure9
Figure9 D	ChR2							ChR2+4Di
Pre-light	10	10	20	10	10	0	10	10	20	10	20	10	10	10
Blue-light	40	20	50	20	40	30	30	20	10	10	20	20	0	10		Residuals were normally distributed and variances were homogeneous; two-way ANOVA was used for statistical analysis.
Post-light	10	10	30	20	10	10	20	10	10	20	10	10	10	10
Figure9 E	ChR2							ChR2+4Di
Pre-light	20	50	30	20	40	30	30	30	30	10	30	30	40	40
Blue-light	50	50	70	30	60	70	40	30	30	0	40	30	30	40		Residuals were normally distributed and variances were homogeneous; two-way ANOVA was used for statistical analysis.
Post-light	10	40	30	40	30	30	30	40	20	30	40	30	40	30
Figure9 F	ChR2							ChR2+4Di
Times in center (%)	2.42	3.52	1.44	2.75	1.35	2.38	3.33	5.71	5.75	6.56	4.23	3.88	6.37	5.48		Data were normally distributed and variances were homogeneous; an unpaired t-test was used for statistical analysis.
Figure9 G	ChR2							ChR2+4Di
Total distances (cm)	3275.38	5037.6	3715.05	4471.38	4180.54	4755.82	4174.19	3602.77	3714.5	4271.48	3990.53	4692.19	4281.45	3988.69		Data were normally distributed and variances were homogeneous; an unpaired t-test was used for statistical analysis.
Figure9 H	ChR2							ChR2+4Di
Times in open (%)	6.73	4.4	3.83	8.23	13.31	7.83	7.08	15.44	21.4	12.02	10.69	16.92	11.37	13.56		Data were normally distributed and variances were homogeneous; an unpaired t-test was used for statistical analysis.
Figure9 I	ChR2							ChR2+4Di
Total distances (cm)	2633.42	2849.37	2478.41	2711.88	3042.12	2384.46	2730.59	2700.91	2721.41	2988.64	2925.24	2923.21	2498.71	2768.54		Data were normally distributed and variances were homogeneous; an unpaired t-test was used for statistical analysis.
